# Supplementary material for: ESMvis: a tool for visualizing individual Experience Sampling Method (ESM) data
Source: Qual Life Res. 2020 Nov 22;30(11):3179–88. doi: 10.1007/s11136-020-02701-4 (PMC8528801; doi:10.1007/s11136-020-02701-4)
Supplement: Supplementary file 2 — (CSV 110 kb) [file 11136_2020_2701_MOESM2_ESM.csv]

SentAt	StartedAt	Control	Sad	Intrusion	Encourage	FunThings	IgotThis	Company	Alone	Thoughts	Safe	Appointments	Cancel	Laying	Sleep	Qualitysleep	Out	Eaten	Avoid	Useful	Enjoy	Pleas	Pleasant	Unpl	Unpleasant	Remarks
15/03/2017 16:10
16/03/2017 09:00
16/03/2017 15:12
16/03/2017 15:30	16/03/2017 15:30	70	42.02	76.74	59.38	35.54	81.14	0	24.92	65.34	1	32.95	1	70.78	0		66.63	61.97	20.52	41.5	79.85	1	50.83	1	46.68
16/03/2017 21:30
17/03/2017 09:00	17/03/2017 09:17	17.53	18.74	16.93	81.39	82.59	82.19	1	16.93	4.28	0	0	0	96.15	1	84.9	87.41	69.84	2.17	87.11	77.77	1	88.92	0
17/03/2017 15:00
17/03/2017 21:00	17/03/2017 21:05	26.87	27.07	30.18	69.34	54.88	45.44	1	19.64	46.15	1	25.96	0	2.97	0		62.31	31.39	2.17	50.96	54.48	1	73.56	1	71.65
18/03/2017 09:00	18/03/2017 09:11	4.78	2.27	10	88.62	77.77	79.28	1	0	3.07	0	24.26	0	98.66	1	97.65	1.97	51.16	2.87	22.05	70.84	1	65.52	0
18/03/2017 15:00	18/03/2017 15:07	1.46	0	2.47	82.89	82.69	82.79	1	3.07	6.29	0	15.82	1	1.97	0		84	82.69	1.27	59.6	84.3	1	88.31	0
18/03/2017 21:00	18/03/2017 21:15	10.2	10	12.31	88.01	77.67	80.58	1	4.78	5.88	0	2.47	0	3.07	0		89.82	72.65	0.55	54.68	76.87	1	82.89	0
19/03/2017 09:00
19/03/2017 15:00	19/03/2017 15:03	14.12	14.32	13.21	82.99	82.89	81.69	1	1.47	0	0	3.47	0	2.5	0		75.36	76.07	3.37	35.8	82.09	1	85.6	0
19/03/2017 21:00	19/03/2017 21:14	9.7	9.1	10.9	81.39	78.78	79.28	1	4.88	2.47	0	21.15	0	26.57	0		52.87	22.35	6.69	48.76	50.36	1	68.23	0
20/03/2017 09:00	20/03/2017 09:13	11.6	22.45	11.81	61.84	30.87	60.9	1	13.11	2.67	0	26.07	0	83.7	1	19.74	4.08	50.06	5.58	21.15	50.66	1	49.76	1	48.25
20/03/2017 15:00	20/03/2017 15:29	13.62	15.42	16.03	76.87	75.36	68.13	0	10.9	8.29	0	3.68	0	0	0		98.66	74.36	2.17	80.38	80.18	1	77.47	0
20/03/2017 21:00	20/03/2017 21:20	9.09	24.76	8.8	71.05	33.7	69.81	1	11.2	29.68	0	2.87	0	24.66	0		42.73	16.22	2.27	37.01	78.18	1	47.88	0
21/03/2017 09:00	21/03/2017 09:11	9.5	23.15	9.7	53.78	53.17	55.78	1	10.91	2.87	0	0.06	0	100	1	82.09	36.21	35	0	71.45	71.64	0		0
21/03/2017 15:00
21/03/2017 21:00	21/03/2017 21:08	10	11.21	10.3	68.94	48.62	45.15	1	12.41	10.61	1	2.77	0	0	0		78.97	60.6	0	61.88	82.39	1	81.89	0
22/03/2017 09:00	22/03/2017 09:06	4.58	22.95	9	75.66	73.15	72.65	0	9.1	0	0	33.39	0	100	1	83.29	0	37.21	0	0	47.05	0		0
22/03/2017 15:00
22/03/2017 21:00	22/03/2017 21:12	13.41	8.95	9.1	74.76	73.16	73.25	1	0.96	0	1	2.47	0	0	0		83.9	49.16	0.66	58.4	87.51	1	85.9	0
23/03/2017 09:00	23/03/2017 09:22	9.39	9.4	8.8	79.98	80.38	79.88	0	9.4	2.17	0	2.17	0	98.76	1	100	0	50.06	1.57	1.87	67.83	0		0
23/03/2017 15:00	23/03/2017 15:02	24.46	23.86	51.27	74.49	43.43	42.83	0	19.64	20.14	1	10.3	0	0.46	0		74.82	30.78	1.67	70.24	50.26	0		0
23/03/2017 21:00
24/03/2017 09:00	24/03/2017 09:06	4.97	6.49	5.98	76.07	75.26	49.36	0	6.59	0.07	0	0.84	0	100	1	68.53	47.35	48.86	2	47.35	72.55	1	77.87	0
24/03/2017 15:00	24/03/2017 15:07	4.08	23.86	5.78	47.95	47.25	47.15	1	14.72	15.72	1	13.21	0	32.99	0		52.27	50.16	8.29	50.64	35.1	0		0
24/03/2017 21:00	24/03/2017 21:02	40.42	55.78	41.72	49.56	5.48	29.38	0	30.88	19.94	1	98.86	1	46.24	0		36.6	49.16	30.18	28.07	22.05	0		0
25/03/2017 09:00	25/03/2017 09:27	16.63	30.18	30.58	46.65	47.65	46.45	0	21.95	32.69	0	26.27	0	98.76	1	42.83	3.17	40.84	19.94	20.44	21.75	0		0
25/03/2017 15:00	25/03/2017 15:02	28.47	49.76	38.11	65.42	9.7	38.01	0	26.77	24.66	1	44.34	0	1.67	0		48.25	30.28	3.37	30.98	25.66	0		0
25/03/2017 21:00	25/03/2017 21:15	17.23	39.62	22.65	62.11	21.45	42.83	0	22.05	47.55	0	50.66	1	0.67	0		24.26	23.86	23.86	54.18	31.69	0		0
26/03/2017 09:00	26/03/2017 09:16	19.31	23.45	18.84	62.72	36.71	40.35	0	17.93	13.81	0	26.66	0	98.15	1	48.56	2.17	33.39	0	18.74	31.09	0		0
26/03/2017 15:00	26/03/2017 15:10	27.37	27.67	24.46	68.13	41.03	46.55	1	25.37	46.35	1	49.09	1	27.58	0		35	34.9	18.74	45.87	51.47	1	60	0
26/03/2017 21:00	26/03/2017 21:01	20.85	36.51	22.75	71.34	23.96	43.03	0	22.45	14.02	0	29.48	0	14.52	0		35.9	23.66	8.19	36.71	36.21	0		0
27/03/2017 09:00
27/03/2017 15:00
27/03/2017 21:00
28/03/2017 09:00	28/03/2017 09:22	17.73	19.04	30.88	70.54	57.09	40.02	0	13.22	10.1	0	48.56	0	100	1	26.87	1.57	22.35	2.07	29.08	56.69	0		0
28/03/2017 15:00	28/03/2017 15:10	11.81	31.29	32.19	81.19	37.38	49.46	0	19.84	0	1	14.36	0	0	0		74.06	61.01	0	71.65	71.75	0		0
28/03/2017 21:00	28/03/2017 21:22	15.12	25.57	25.66	68.74	11.61	38.92	0	11.11	21.95	0	0	0	0	0		64.22	27.06	6.98	66.63	39.17	0		0
29/03/2017 09:00	29/03/2017 09:06	11.3	13.31	14.32	67.83	68.94	68.64	1	14.22	2.47	0	24.35	0	98.56	1	65.42	38.71	30.51	6.08	29.18	28.07	0		0
29/03/2017 15:00	29/03/2017 15:07	12.11	36.21	18.43	46.46	14.62	37.82	0	32.09	7.89	0	14.3	0	0	0		75.66	69.34	0	77.27	31.22	1	33.39	0
29/03/2017 21:00	29/03/2017 21:12	17.53	31.19	20.26	78.27	28.97	51.67	0	16.03	0	0	12.91	0	38.41	1	49.56	37.81	28.98	27.4	48.86	34.9	0		0
30/03/2017 09:00	30/03/2017 09:15	13.62	15.12	13.31	80.48	61.31	61.81	0	4.28	0	0	0.77	0	99.76	1	61.66	0	51.27	0	0	48.45	0		0
30/03/2017 15:00	30/03/2017 15:27	26.87	47.75	18.84	53.37	55.28	30.49	0	26.27	49.16	1	17.03	0	0	0		79.28	36.21	8.8	70.04	47.35	0		1	87.71
30/03/2017 21:00	30/03/2017 21:15	9.7	15.12	16.63	53.37	56.09	30.18	1	9.8	6.79	0	1.97	0	0	0		75.46	43.74	4.78	48.76	51.47	0		0
31/03/2017 09:00
31/03/2017 15:00	31/03/2017 15:04	32.19	27.17	31.39	50.26	24.56	51.37	0	13.21	42.53	0	0	0	28.17	0		20.14	39.42	25.96	41.12	27.57	0		1	50.06
31/03/2017 21:00	31/03/2017 21:21	49.76	46.95	66.83	47.65	3.68	14.32	0	57.99	80.28	2	47.05	0	35.3	0		33.19	33.19	56.09	36.61	18.84	0		0
01/04/2017 09:00	01/04/2017 09:10	23.05	36.71	26.27	70.34	43.13	41.93	0	12.31	12.41	0	39.32	0	98.05	1	70.54	10.7	53.27	0	12.61	43.33	0		0
01/04/2017 15:00
01/04/2017 21:00	01/04/2017 21:07	17.43	16.83	16.13	71.45	30.69	31.99	0	15.12	11.7	0	25.82	0	8.8	0		78.07	43.43	13.52	70.24	45.45	0		0
02/04/2017 09:00
02/04/2017 15:00	02/04/2017 15:01	7.59	31.69	8.91	74.56	48.86	49.86	1	6.59	0	1	33.9	0	0	0		64.52	64.12	10.4	49.76	64.22	1	71.75	0
02/04/2017 21:00	02/04/2017 21:06	10.91	31.59	14.22	40.62	8.8	24.06	0	16.23	38.32	0	63.92	0	12.11	0		20.24	28.07	8.6	50.66	35.9	0		1	77.88
03/04/2017 09:00	03/04/2017 09:01	11.91	33.8	45.24	68.64	52.17	39.02	0	22.65	66.73	0	17.83	0	99.56	1	60.6	0	38.31	0	38.62	36.81	1	46.65	0
03/04/2017 15:00	03/04/2017 15:11	14.82	18.13	16.03	75.36	47.65	49.06	0	12.11	19.04	1	9.5	0	0	0		84.3	47.05	0	52.17	78.68	1	74.86	0
03/04/2017 21:00	03/04/2017 21:15	10	20.54	18.03	78.68	43.33	42.83	0	13.31	0.46	0	23.85	0	0	0		80.78	44.54	16.73	75.36	50.47	1	72.35	0
04/04/2017 09:00	04/04/2017 09:26	11.71	27.47	10	62.11	44.94	43.74	0	9.5	8.8	0	62.41	0	98.86	1	69.34	2.27	47.91	0	49.26	49.76	1	67.53	0
04/04/2017 15:00	04/04/2017 15:15	13.31	32.59	15.12	77.47	54.68	54.58	0	12.11	6.69	1	17.43	0	0	0		100	51.17	11.31	78.62	39.52	1	78.47	0
04/04/2017 21:00	04/04/2017 21:17	9.2	23.15	10.5	79.28	31.69	62.71	1	9.5	0	0	10.2	0	10.5	0		76.27	35	20.54	64.08	46.95	1	87.51	0
05/04/2017 09:00
05/04/2017 15:00	05/04/2017 15:21	9.2	23.25	10	68.94	68.93	48.45	1	14.52	7.29	1	13.21	0	6.99	0		78.88	69.64	9.1	85.6	47.35	1	66.42	0
05/04/2017 21:00	05/04/2017 21:03	12.11	11.51	10.91	83.49	23.86	54.88	1	13.82	9.8	0	10.3	0	16.33	0		89.32	85.1	3.47	73.96	63.31	1	81.29	0
06/04/2017 09:00	06/04/2017 09:29	8.8	19.04	11.51	68.64	81.39	70.24	0	9.8	6.39	0	7.79	0	100	1	85	0	46.44	0	66.89	71.15	1	68.07	0
06/04/2017 15:00
06/04/2017 21:00
07/04/2017 09:00	07/04/2017 09:15	12.41	15.42	14.12	48.86	36.71	41.93	0	14.82	3.68	0	11.81	0	94.64	1	56.39	0	70.24	8.8	50.96	51.87	1	72.35	0
07/04/2017 15:00
07/04/2017 21:00	07/04/2017 21:27	10.3	50.76	13.01	80.38	51.46	48.55	1	3.88	0	0	22.35	0	12.94	0		89.82	60.1	6.89	65.72	63.92	1	83.49	0
08/04/2017 09:00	08/04/2017 09:09	11.51	28.37	13.11	71.25	46.65	46.55	1	13.92	0	0	6.09	0	99.16	1	79.88	0	48.45	2.87	48.86	76.07	0		0
08/04/2017 15:00	08/04/2017 15:05	10.1	56.69	2.67	76.07	78.07	55.18	1	3.57	0.27	0	8.9	0	0	0		88.62	69.04	0	70.94	68.08	1	80.78	0
08/04/2017 21:00	08/04/2017 21:19	7.29	43.33	8.39	76.87	77.27	54.18	1	0	0	0	7.99	0	0	0		79.68	78.37	2.68	72.95	78.37	1	77.77	0
09/04/2017 09:00	09/04/2017 09:15	35.6	35.1	30.38	59.4	58.19	50.06	0	15.12	24.16	0	54.88	0	100	1	66.63	17.83	52.57	2.57	49.46	37.81	0		0
09/04/2017 15:00	09/04/2017 15:00	31.69	43.53	32.29	71.45	46.15	46.85	1	27.37	23.35	1	7.49	0	13.61	0		72.35	47.85	7.79	62.01	47.35	1	63.92	0
09/04/2017 21:00	09/04/2017 21:15	14.22	48.35	15.82	67.93	33.6	44.24	1	34.4	65.42	1	53.98	0	2.07	0		74.16	66.63	8.49	57.99	47.35	1	56.99	0
10/04/2017 09:00
10/04/2017 15:00	10/04/2017 15:16	11.51	51.07	10.91	51.07	19.34	48.25	0	10.5	27.77	0	68.94	0	62.11	0		35	55.28	10.6	48.66	28.07	0		0
10/04/2017 21:00	10/04/2017 21:02	11.31	75.46	9.5	39.82	12.41	35.6	0	19.74	64.82	1	76.57	1	76.54	1	64.82	6.29	10.21	38.62	9.2	29.24	0		0
11/04/2017 09:00
11/04/2017 15:00	11/04/2017 15:00	13.01	35.5	11.81	61.61	19.44	41.63	0	10.9	10	1	64.32	0	0	0		85.91	35.3	3.87	73.25	45.24	0		0
11/04/2017 21:00	11/04/2017 21:18	7.69	75.06	9.3	50.16	32.19	48.66	0	7.99	9.7	0	13.41	0	9.12	0		46.54	57.19	10.3	48.86	50.06	1	53.98	0
12/04/2017 09:00	12/04/2017 09:24	8.9	36.61	12.71	71.75	19.34	47.95	0	6.19	4.88	0	37.11	0	99.93	1	75.06	8.8	47.75	1.77	48.25	48.56	0		0
12/04/2017 15:00	12/04/2017 15:17	9.1	31.99	13.21	66.13	30.68	47.95	0	7.69	5.58	0	10.3	0	0	0		76.67	56.19	0	49.25	50.66	1	37.51	0
12/04/2017 21:00	12/04/2017 21:04	7.59	30.18	8.89	58.49	55.69	38.31	1	5.09	4.28	0	5.78	0	0	0		62.21	63.01	7.79	47.65	48.15	1	46.24	0
13/04/2017 09:00	13/04/2017 09:01	7.29	26.17	9	76.37	45.54	44.46	0	6.19	0	0	42.83	0	100	1	69.04	0	56.29	0	0	49.76	0		0
13/04/2017 15:00	13/04/2017 15:10	7.89	22.75	6.39	67.53	30.98	48.05	1	5.48	4.88	0	34.4	0	0	0		83.8	65.82	6.79	83.8	52.47	1	48.56	0
13/04/2017 21:00	13/04/2017 21:18	9.7	36.21	10.7	43.54	43.23	42.23	0	7.89	7.39	0	13.11	0	0	0		74.16	71.34	0	67.53	54.08	1	58.19	0
14/04/2017 09:00
14/04/2017 15:00	14/04/2017 15:05	5.18	35.3	7.29	65.82	64.52	61.51	1	6.59	1.17	0	19.94	0	1.07	0		85.9	52.97	6.99	82.59	59.4	1	65.02	0
14/04/2017 21:00	14/04/2017 21:12	24.76	30.74	24.26	57.29	10.4	48.35	0	26.57	17.43	0	80.48	1	7.59	0		67.03	16.63	21.45	36.21	35.5	0		0
15/04/2017 09:00	15/04/2017 09:05	7.19	30.68	10.4	53.78	42.73	45.54	0	11.21	6.99	0	24.76	0	100	1	69.54	0	33.41	7.89	0	55.18	0		0
15/04/2017 15:00	15/04/2017 15:02	10.3	21.95	8.49	58.09	42.23	41.53	1	3.17	29.78	1	9.2	0	12.51	0		84.7	61.61	4.28	71.65	42.33	1	81.09	0
15/04/2017 21:00	15/04/2017 21:02	32.09	41.93	33.49	55.28	21.75	46.65	1	18.23	37.41	0	84.1	0	0	0		82.79	45.95	18.74	45.94	27.17	0		0
16/04/2017 09:00
16/04/2017 15:00	16/04/2017 15:22	12.81	35.05	25.27	70.44	43.84	32.49	0	12.71	33.29	0	63.92	0	69.93	0		19.34	52.27	20.54	23.56	34.09	0		0
16/04/2017 21:00	16/04/2017 21:15	11.81	32.59	17.53	56.39	42.13	55.75	1	7.79	10.3	0	31.89	0	0	0		74.66	60.4	14.42	63.41	60.9	1	76.57	0
17/04/2017 09:00
17/04/2017 15:00
17/04/2017 21:00	17/04/2017 21:04	10.6	35.51	9.1	52.67	13.31	36.81	0	7.29	7.79	0	16.33	0	19.65	0		51.87	43.53	10.6	34.7	38.31	0		0
18/04/2017 09:00	18/04/2017 09:21	11.91	35.9	12.81	68.53	47.05	35.1	0	5.48	7.69	0	54.08	0	98.25	1	64.82	0	51.77	4.58	0	53.68	0		0
18/04/2017 15:00	18/04/2017 15:09	8.8	23.75	10	47.05	48.35	42.33	0	5.48	14.82	0	45.54	0	0	0		75.76	50.01	4.98	83	39.92	0		0
18/04/2017 21:00	18/04/2017 21:01	10.8	37.41	24.66	54.78	9.6	41.63	0	13.19	17.63	0	12.31	0	12.62	0		76.27	58.09	12.66	46.75	25.96	0		0
19/04/2017 09:00	19/04/2017 09:29	9.1	47.55	9.5	63.12	8.7	29.38	0	9.5	32.49	0	81.79	0	100	1	76.47	0	48.56	12.71	0	49.26	0		0
19/04/2017 15:00
19/04/2017 21:00	19/04/2017 21:04	34.9	47.65	27.17	53.68	8.39	35.4	0	39.12	69.54	0	9.4	0	11.91	0		47.25	51.17	26.27	41.13	31.69	0		0
20/04/2017 09:00	20/04/2017 09:21	10.5	36.81	14.82	60.9	47.95	42.23	0	14.72	23.25	0	71.75	0	97.45	1	50.66	0	39.52	13.01	27.77	47.65	0		0
20/04/2017 15:00	20/04/2017 15:18	37.01	37.11	33.8	41.33	28.47	39.22	1	31.39	58.19	1	70.54	0	0	0		72.65	45.14	22.25	67.93	34.9	0		0
20/04/2017 21:00	20/04/2017 21:00	29.58	46.15	34.6	53.37	25.36	46.85	0	31.29	40.42	0	48.05	0	3.07	0		74.46	45.54	27.47	49.16	43.03	0		0
21/04/2017 09:00	21/04/2017 09:04	21.25	41.13	28.37	61.21	42.23	39.12	0	18.13	6.69	0	16.33	0	100	1	71.75	0	57.99	7.79	3.68	62.71	0		0
21/04/2017 15:00	21/04/2017 15:10	13.01	38.62	16.13	70.24	46.15	39.68	0	12.81	18.09	0	13.92	0	17.03	0		7.29	46.14	7.19	47.85	34.8	0		0
21/04/2017 21:00	21/04/2017 21:12	16.63	24.96	19.74	45.54	73.56	37.41	1	10.5	10.6	0	18.13	0	7.89	0		41.93	49.36	7.89	40.52	33.09	0		0
22/04/2017 09:00	22/04/2017 09:04	15.12	26.46	16.63	59.7	58.9	48.66	0	11.25	18.72	0	12.91	0	100	1	58.12	1.97	49.54	4.58	0	51.47	0		0
22/04/2017 15:00
22/04/2017 21:00	22/04/2017 21:01	66.33	67.23	68.74	42.74	3.98	13.62	0	76.76	76.27	1	13.42	0	62.91	1	17.53	17.23	17.33	56.89	10.1	15.02	0		1	75.06
23/04/2017 09:00
23/04/2017 15:00	23/04/2017 15:13	66.93	63.31	72.05	45.55	11.31	25.06	0	69.74	71.85	1	77.77	0	26.47	0		0	36.2	31.99	5.78	10.4	0		0
23/04/2017 21:00	23/04/2017 21:03	67.53	62.61	70.84	34.7	12.01	21.45	0	69.74	64.22	1	53.67	0	46.35	0		13.81	30.68	30.5	15.02	18.43	0		0
24/04/2017 09:00	24/04/2017 09:22	55.18	54.78	63.57	33.29	23.79	33	0	60.6	63.31	0	47.05	0	100	1	40.52	0	47.75	20.84	0	29.98	0		0
24/04/2017 15:00	24/04/2017 15:11	65.42	67.13	69.48	62.91	33.29	29.78	1	68.43	73.75	0	82.29	0	63.31	0		0	49.76	44.94	8.19	30.48	0		0
24/04/2017 21:00	24/04/2017 21:23	67.83	75.26	66.43	52.77	12.41	19.44	0	59	82.29	1	77.17	0	33.8	0		46.75	60.71	25.66	18.74	11.41	0		0
25/04/2017 09:00
25/04/2017 15:00	25/04/2017 15:29	64.22	62.91	66.63	50.36	14.52	28.37	1	68.64	76.87	0	73.25	0	0	0		73.45	38.31	13.62	64.82	16.33	0		0
25/04/2017 21:00	25/04/2017 21:19	62.41	47.85	45.84	64.87	16.63	32.29	0	53.98	77.17	1	48.35	0	50.96	0		50.66	45.54	26.37	53.17	24.16	0		0
26/04/2017 09:00
26/04/2017 15:00	26/04/2017 15:18	69.34	60	73.05	57.49	19.84	19.34	0	78.68	75.66	0	79.38	0	9.2	0		64.22	26.87	29.28	49.56	25.36	0		0
26/04/2017 21:00
27/04/2017 09:00	27/04/2017 09:15	58.29	49.16	58.49	67.33	28.17	38.01	0	59.7	69.84	0	72.95	0	100	1	35.4	0	30.48	29.78	0	27.87	0		0
27/04/2017 15:00	27/04/2017 15:22	65.42	46.65	49.16	51.57	45.14	46.15	0	53.58	71.55	1	69.84	0	13.72	0		79.88	42.33	28.98	48.76	40.42	0		0
27/04/2017 21:00	27/04/2017 21:04	59.1	45.74	73.25	62.21	16.23	44.34	0	60.1	67.03	1	46.15	0	56.19	1	56.69	48.96	26.67	33.99	32.56	34.4	0		0
28/04/2017 09:00	28/04/2017 09:26	71.45	52.57	67.53	44.7	23.25	27.97	0	50.06	63.72	0	78.88	0	100	1	32.09	0	32.29	28.38	0	34.1	0		0
28/04/2017 15:00	28/04/2017 15:24	70.24	67.03	71.75	55.78	23.86	26.97	0	67.53	71.05	0	66.73	0	26.27	0		49.76	32.19	29.58	41.03	28.68	0		0
28/04/2017 21:00	28/04/2017 21:19	57.89	58.9	72.35	59.28	15.42	30.78	0	50.76	89.62	1	67.73	0	19.84	0		48.25	30.18	31.39	36.51	27.17	1	38.62	0
29/04/2017 09:00
29/04/2017 15:00	29/04/2017 15:01	62.01	55.78	63.01	54.28	16.23	38.31	0	67.43	79.98	0	72.65	0	23.15	0		7.99	28.78	28.37	25.05	24.76	0		0
29/04/2017 21:00	29/04/2017 21:01	59.3	47.25	44.04	45.74	26.27	47.75	1	42.73	57.59	1	59.1	0	21.45	0		40.22	41.63	29.98	39.42	25.66	1	68.74	0
30/04/2017 09:00
30/04/2017 15:00	30/04/2017 15:22	63.01	56.69	50.76	54.28	45.94	41.03	1	47.05	60.1	0	39.32	0	0	0		69.84	57.99	22.65	63.82	35.3	0		0
30/04/2017 21:00
01/05/2017 09:00	01/05/2017 09:06	72.95	54.58	56.69	58.19	19.04	30.89	0	52.77	56.99	0	56.29	0	99.16	1	54.78	0.21	40.53	11.59	2.07	46.66	0		0
01/05/2017 15:00	01/05/2017 15:20	51.77	44.64	48.96	56.09	57.89	42.23	1	29.28	42.43	0	25.36	0	1.97	0		81.69	45.25	10.6	62.11	43.94	0		0
01/05/2017 21:00	01/05/2017 21:16	53.77	38.62	47.75	46.75	34.4	43.94	1	27.67	39.22	0	21.75	0	4.47	0		79.18	61.3	13.92	66.53	42.83	1	60	0
02/05/2017 09:00
02/05/2017 15:00	02/05/2017 15:04	38.72	43.13	35.97	67.73	46.34	54.58	1	23.66	49.76	0	11.21	0	0	0		79.48	50.26	12.31	81.59	54.28	1	72.55	0
02/05/2017 21:00	02/05/2017 21:23	49.16	47.05	39.22	60	28.78	50.66	1	21.15	39.72	0	26.29	0	3.37	0		75.96	49.16	16.83	74.76	45.75	1	61.81	0
03/05/2017 09:00	03/05/2017 09:29	43.74	33.5	41.63	72.95	42.23	42.13	1	24.96	38.92	0	50.36	0	99.16	1	70.14	0	40.42	0.27	0	57.29	0		0
03/05/2017 15:00
03/05/2017 21:00
04/05/2017 09:00	04/05/2017 09:10	41.43	42.53	49.76	68.13	51.07	52.77	0	22.15	35.6	0	11.21	0	99.66	1	67.23	0	45.86	1.57	2.77	64.02	0		0
04/05/2017 15:00
04/05/2017 21:00	04/05/2017 21:16	28.98	27.57	24.46	74.46	52.79	56.59	1	13.31	22.35	0	7.29	0	1.76	0		75.66	59.5	8.49	67.43	66.22	1	70.54	0
05/05/2017 09:00	05/05/2017 09:07	31.09	33.49	31.09	68.54	51.27	50.77	0	16.63	29.08	0	14.21	0	100	1	76.87	3.47	46.55	1.46	0	61.21	0		0
05/05/2017 15:00	05/05/2017 15:16	35	38.62	16.83	71.45	68.33	60	0	17.23	11.21	0	29.18	0	8.49	0		8.8	70.73	11.49	81.69	64.32	0		0
05/05/2017 21:00	05/05/2017 21:24	71.95	58.49	54.28	48.25	24.56	32.19	1	20.24	54.88	0	84.4	0	7.29	0		65.73	56.99	24.36	64.62	19.04	0		0
06/05/2017 09:00	06/05/2017 09:09	54.58	44.94	22.55	63.92	48.35	43.74	0	15.32	37.62	0	79.78	0	100	1	78.98	0	54.48	0	0	72.65	0		0
06/05/2017 15:00	06/05/2017 15:18	71.05	47.05	60.9	60.1	36.61	28.27	1	17.33	62.81	0	79.07	0	3.37	0		75.66	53.58	11.81	71.15	31.99	0		0
06/05/2017 21:00
07/05/2017 09:00	07/05/2017 09:22	72.05	47.65	52.77	54.18	51.87	47.15	1	40.62	74.16	0	44.34	0	97.65	1	42.68	4.08	33.81	0	0	44.74	0		0
07/05/2017 15:00	07/05/2017 15:13	37.91	48.76	35.9	62.01	71.54	50.16	1	57.99	33.39	0	12.11	0	0	0		88.41	58.8	9.4	69.44	82.19	1	76.87	0
07/05/2017 21:00
08/05/2017 09:00	08/05/2017 09:19	60.51	37.73	43.94	73.36	65.12	48.35	1	62.71	38.92	0	14.52	0	100	1	46.65	0	40.52	0	0	54.88	0		0
08/05/2017 15:00	08/05/2017 15:18	65.12	41.93	35	67.23	67.53	53.27	1	72.05	20.44	0	21.45	0	0	0		80.48	50.56	7.89	62.11	41.73	1	69.94	0
08/05/2017 21:00
09/05/2017 09:00	09/05/2017 09:03	44.24	36.41	41.13	73.76	61.71	45.24	1	59	22.25	0	23.56	0	100	1	71.45	0	45.54	1.27	0.86	72.55	0		0
09/05/2017 15:00
09/05/2017 21:00	09/05/2017 21:14	63.31	32.79	38.01	68.13	60.81	43.43	1	53.07	23.56	0	12.41	0	0	0		100	67.83	0	63.31	63.31	1	86.6	0
10/05/2017 09:00	10/05/2017 09:08	64.82	45.04	38.92	75.86	73.25	59.3	1	47.45	11.81	0	4.88	0	100	1	81.09	0	46.75	0.46	0	73.45	0		0
10/05/2017 15:00	10/05/2017 15:08	61	36.2	48.76	80.48	73.25	63.52	1	49.06	9.1	0	5.29	0	0.87	0		98.25	52.57	5.48	73.45	73.66	1	78.68	0
10/05/2017 21:00	10/05/2017 21:27	47.68	40.39	38.11	77.52	58.63	50.64	1	46.77	19.43	0	11.45	0	1.54	0		100	67.95	2.57	51.09	85.04	0		1	70.46
11/05/2017 09:00	11/05/2017 09:15	39.45	26.44	33.32	82.26	73.7	49.04	1	35	18.22	0	12.74	0	98.46	1	76.61	0	67.19	3.49	0	80.94	0		0
11/05/2017 15:00	11/05/2017 15:19	39.93	35.15	28.99	73.65	44.06	61.71	1	45.17	10.08	0	9.17	0	1.2	0		95.62	63.74	0	53.84	64.99	1	68.56	0
11/05/2017 21:00	11/05/2017 21:00	32.18	30.82	28.54	84.61	67.27	64.54	1	24.21	10.77	0	0	0	2.04	0		98.94	75.02	0	46.09	83.22	1	79.57	0
12/05/2017 09:00	12/05/2017 09:01	32.6	47.67	41.53	76.84	82.31	55.65	1	45.63	28.77	0	7.6	0	97.63	1	73.88	0	55.2	1.78	0	60.34	0		0
12/05/2017 15:00
12/05/2017 21:00	12/05/2017 21:06	28.08	13.5	18.91	89.8	77.75	51.55	1	31.73	11.22	0	3.93	0	0	0		96.9	71.14	0	65.9	78.66	1	77.3	0
13/05/2017 09:00	13/05/2017 09:26	48.36	44.93	37.42	85.04	70.69	67.27	1	59.66	17.6	0	0	0	98.71	1	88.08	0	65.92	0	0	74.73	0		0
13/05/2017 15:00
13/05/2017 21:00
14/05/2017 09:00	14/05/2017 09:03	52.46	33.97	50.41	74.73	45.17	33.32	1	65.22	12.59	0	2.45	0	96.21	1	64.11	0	37.31	0.29	0	33.55	0		0
14/05/2017 15:00
14/05/2017 21:00
15/05/2017 09:00
15/05/2017 15:00	15/05/2017 15:14	20.62	36.03	20.79	82.31	79.86	78.15	1	18.22	17.6	0	0	0	0	0		95.48	65.43	0	58.84	76.16	1	85.27	0
15/05/2017 21:00
16/05/2017 09:00
16/05/2017 15:00	16/05/2017 15:15	16.85	22.62	20.56	94.92	80.71	58.29	1	13.5	12.08	0	7.01	0	0	0		97.69	65.14	5.76	35.61	89.37	1	81.17	0
16/05/2017 21:00	16/05/2017 21:19	17.83	17.6	15.1	88	70.01	65.9	1	26.49	14.11	0	4.16	0	0	0		97.31	64.99	9.4	36.29	91.42	1	87.55	0
17/05/2017 09:00
17/05/2017 15:00
17/05/2017 21:00	17/05/2017 21:17	15.55	14.19	26.6	94.25	50.87	68.3	1	27.69	11.12	0	10.93	0	0	0		100	37.88	18.74	48.83	89.8	1	80.49	0
18/05/2017 09:00
18/05/2017 15:00
18/05/2017 21:00
19/05/2017 09:00
19/05/2017 15:00	19/05/2017 15:14	16.01	14.87	12.13	87.55	53.6	70.69	0	25.35	10.31	0	12.13	0	3.93	0		100	69.25	4.16	56.79	73.36	1	85.27	0
19/05/2017 21:00
20/05/2017 09:00
20/05/2017 15:00
20/05/2017 21:00	20/05/2017 21:25	14.11	15.1	13.05	92.79	62.94	64.31	1	22.84	8.97	0	0	0	0	0		94.93	61.8	0	60.55	78.43	1	82.31	0
21/05/2017 09:00
21/05/2017 15:00
21/05/2017 21:00
22/05/2017 09:00
22/05/2017 15:00
22/05/2017 21:00
23/05/2017 09:00
23/05/2017 15:00
23/05/2017 21:00
24/05/2017 09:00
24/05/2017 15:00
24/05/2017 21:00
25/05/2017 09:00
25/05/2017 15:00
25/05/2017 21:00
26/05/2017 09:00
26/05/2017 15:00	26/05/2017 15:23	8.76	18.85	3.87	81.54	62.89	69.61	0	8.15	6.31	0	6.62	0	2.64	0		56.77	44.54	3.56	81.85	72.67	0		0
26/05/2017 21:00	26/05/2017 21:19	1.11	20.38	6.62	76.65	50.04	74.81	1	11.51	4.78	0	10.29	0	10.9	0		69.32	65.03	2.95	49.13	73.28	1	73.28	0
27/05/2017 09:00
27/05/2017 15:00
27/05/2017 21:00
28/05/2017 09:00
28/05/2017 15:00
28/05/2017 21:00
29/05/2017 09:00
29/05/2017 15:00	29/05/2017 15:10	11.21	12.43	12.73	69.31	57.99	60.44	0	19.16	10.9	0	59.22	0	3.56	0		64.11	46.98	11.81	51.57	39.34	0		0
29/05/2017 21:00	29/05/2017 21:17	9.06	5.39	4.78	81.85	26.19	62.28	1	6.92	6.62	0	18.85	0	0	0		72.67	67.17	6.01	54.02	56.77	1	71.45	0
30/05/2017 09:00	30/05/2017 09:16	10.9	6.31	10.29	74.2	45.46	61.05	0	9.68	5.39	0	51.26	0	100	1	70.53	1.11	57.08	0	0	73.28	0		0
30/05/2017 15:00	30/05/2017 15:03	7.23	7.84	9.68	82.15	61.66	51.57	0	7.23	8.45	0	45.46	0	0.19	0		97.14	64.42	0	80.32	57.99	0		0
30/05/2017 21:00	30/05/2017 21:02	4.17	6.92	6.01	62.89	50.65	53.41	0	7.84	17.32	0	59.22	0	13.65	0		67.47	61.05	4.48	64.11	55.85	0		0
31/05/2017 09:00	31/05/2017 09:00	7.23	7.84	6.01	66.25	39.34	52.18	1	10.29	8.45	0	29.25	0	100	1	65.33	0	47.9	1.72	0	75.12	0		0
31/05/2017 15:00
31/05/2017 21:00	31/05/2017 21:04	8.45	8.45	11.51	69	49.43	50.96	0	7.54	4.48	0	85.52	0	0	0		82.76	64.72	6.92	68.39	50.96	0		0
01/06/2017 09:00	01/06/2017 09:00	7.84	9.06	9.68	69.61	67.17	59.83	0	7.54	8.45	0	53.1	0	99.59	1	72.06	0	58.61	0	0	73.9	0		0
01/06/2017 15:00
01/06/2017 21:00
02/06/2017 09:00
02/06/2017 15:00	02/06/2017 15:03	6.01	4.78	4.17	83.68	76.95	72.06	1	3.56	2.03	0	9.68	0	0	0		99.58	71.45	0	50.96	87.35	0		0
02/06/2017 21:00	02/06/2017 21:04	2.34	5.7	5.39	81.54	72.06	60.13	1	5.39	0.2	0	7.84	0	0	0		100	52.18	7.84	32.92	70.84	0		0
03/06/2017 09:00	03/06/2017 09:23	3.87	13.04	6.01	75.12	48.21	64.11	1	3.87	1.42	0	35.36	0	100	1	58.3	0.19	53.1	0	0	81.54	0		0
03/06/2017 15:00	03/06/2017 15:25	4.17	7.84	9.68	80.62	73.9	61.05	0	4.17	1.72	0	12.12	0	0.5	0		92.24	56.16	3.87	80.93	46.98	1	69	0
03/06/2017 21:00
04/06/2017 09:00	04/06/2017 09:17	7.23	16.4	5.39	81.85	78.79	64.11	1	0	0	0	37.2	0	100	1	71.45	1.72	56.16	1.11	0	77.87	0		0
04/06/2017 15:00	04/06/2017 15:16	3.87	3.87	3.25	74.51	76.95	61.97	1	3.87	1.11	0	22.21	0	0	0		82.15	57.99	1.72	60.44	63.8	1	75.73	0
04/06/2017 21:00	04/06/2017 21:13	4.17	3.25	5.7	84.91	73.9	44.54	0	11.51	4.78	0	13.04	0	9.06	0		69.61	59.83	4.78	66.25	59.22	1	65.33	0
05/06/2017 09:00	05/06/2017 09:16	3.87	3.56	4.78	76.34	62.28	61.66	0	2.95	6.31	0	33.53	0	98.67	1	64.11	0	40.26	8.76	3.56	68.09	0		0
05/06/2017 15:00	05/06/2017 15:14	6.62	19.76	4.78	72.06	36.28	40.87	1	8.15	7.84	0	30.47	0	4.17	0		88.58	34.44	10.29	51.88	53.41	0		0
05/06/2017 21:00	05/06/2017 21:24	6.01	4.48	9.06	57.69	25.58	43.01	1	7.84	6.62	0	54.94	0	37.2	0		61.66	57.69	4.17	49.74	40.87	0		0
06/06/2017 09:00
06/06/2017 15:00
06/06/2017 21:00	06/06/2017 21:23	8.45	7.84	9.37	57.99	50.65	41.48	1	5.39	7.84	0	72.37	0	41.48	0		35.98	48.21	8.14	35.36	28.02	0		0
07/06/2017 09:00	07/06/2017 09:14	6.92	9.06	5.7	56.77	43.93	46.68	0	12.73	5.7	0	39.34	0	98.67	1	66.86	0	49.13	1.72	0	58.61	0		0
07/06/2017 15:00	07/06/2017 15:01	23.74	3.56	8.45	58.6	37.81	45.15	1	8.76	9.98	0	74.2	0	1.72	0		86.13	48.21	2.94	69.92	29.55	0		0
07/06/2017 21:00	07/06/2017 21:06	5.7	11.51	9.68	39.95	20.69	40.87	1	11.51	4.78	0	65.34	0	33.53	0		72.67	35.06	12.12	56.16	27.41	0		0
08/06/2017 09:00
08/06/2017 15:00	08/06/2017 15:11	9.37	23.44	6.01	62.58	25.27	47.9	0	14.87	19.77	0	64.42	1	59.22	1	49.74	50.04	48.82	12.73	27.72	46.37	0		0
08/06/2017 21:00
09/06/2017 09:00	09/06/2017 09:07	22.21	23.13	31.08	54.94	15.79	45.46	1	22.21	8.45	0	70.53	0	99.58	1	58.3	0	51.57	39.03	2.64	52.18	0		0
09/06/2017 15:00	09/06/2017 17:32	8.15	41.79	23.74	61.05	23.44	45.76	1	59.22	34.14	0	34.75	0	0	0		97.14	46.68	20.69	59.83	44.84	0		0
09/06/2017 21:00
10/06/2017 09:00	10/06/2017 09:13	36.28	34.14	30.17	62.89	33.22	53.1	1	52.49	33.22	0	22.21	0	100	1	72.06	0	60.74	11.82	0	67.17	0		0
10/06/2017 15:00
10/06/2017 21:00	10/06/2017 21:20	12.73	12.43	10.59	80.01	45.76	42.09	1	48.51	33.22	0	14.57	0	3.87	0		99.58	72.37	1.42	59.83	67.78	1	79.71	0
11/06/2017 09:00	11/06/2017 09:22	26.8	16.4	28.02	84.29	46.68	61.05	1	23.74	7.84	0	30.47	0	96.22	1	47.9	0	52.8	0.5	1.11	64.72	0		0
11/06/2017 15:00	11/06/2017 15:28	7.84	7.84	6.92	85.21	51.88	67.78	1	6.92	4.78	0	4.17	0	0	0		98.06	60.13	2.95	71.14	76.34	1	74.81	0
11/06/2017 21:00
12/06/2017 09:00
12/06/2017 15:00
12/06/2017 21:00
13/06/2017 09:00	13/06/2017 09:04	5.7	5.39	18.24	69	71.45	66.56	1	15.49	4.78	0	3.56	0	99.28	1	75.43	0	47.6	1.72	0.5	79.4	0		0
13/06/2017 15:00
13/06/2017 21:00
14/06/2017 09:00	14/06/2017 09:03	11.51	12.12	10.29	87.35	66.86	69	1	29.25	4.48	0	1.11	0	100	1	67.78	0.5	51.88	0.81	2.64	69.92	0		0
14/06/2017 15:00
14/06/2017 21:00
15/06/2017 09:00	15/06/2017 09:01	7.23	9.37	10.29	72.67	65.33	59.83	1	2.34	1.42	0	9.68	0	97.75	1	72.06	0	49.43	0	0	71.14	0		0
15/06/2017 15:00
15/06/2017 21:00
16/06/2017 09:00
16/06/2017 15:00	16/06/2017 15:20	9.68	7.23	8.15	81.54	67.78	63.5	1	3.25	0.81	0	2.34	0	0.81	0		65.33	57.99	5.09	84.6	63.5	0		0
16/06/2017 21:00	16/06/2017 21:01	8.76	4.48	6.62	83.07	45.15	54.63	1	4.78	0	0	2.03	0	9.68	0		95.61	61.96	0.5	93.47	61.97	1	60.13	0
17/06/2017 09:00	17/06/2017 09:23	7.84	7.54	21.6	73.28	41.17	48.21	0	12.43	1.42	0	32.92	0	98.36	1	79.4	0	46.37	0	0	65.64	0		0
17/06/2017 15:00	17/06/2017 15:07	8.45	8.15	5.39	83.68	42.09	60.13	0	7.23	2.03	1	60.13	0	1.11	0		78.48	40.26	1.11	37.81	59.87	0		0
17/06/2017 21:00	17/06/2017 21:21	5.39	7.23	17.93	83.68	31.39	75.12	0	6.62	6.62	0	18.24	0	4.17	0		78.79	62.28	7.84	74.81	70.23	0		0
18/06/2017 09:00	18/06/2017 09:24	27.1	5.09	23.44	76.95	62.89	48.82	1	13.35	7.84	0	11.51	0	89.19	1	60.14	0	47.3	6.93	2.34	76.34	0		0
18/06/2017 15:00	18/06/2017 15:12	9.68	6.92	5.39	87.05	63.19	65.95	0	9.98	0	0	8.45	0	4.78	0		88.58	61.97	4.48	80.01	76.95	1	75.43	0
18/06/2017 21:00
19/06/2017 09:00	19/06/2017 09:21	7.23	8.45	5.39	76.95	43.93	64.72	0	6.62	1.42	0	45.15	0	99.58	1	71.76	0.5	53.71	1.72	1.11	83.07	0		0
19/06/2017 15:00	19/06/2017 15:03	29.25	6.62	29.86	83.68	17.32	48.21	0	12.12	12.12	0	66.56	0	2.34	0		88.27	63.8	9.06	72.06	32.92	0		0
19/06/2017 21:00	19/06/2017 21:09	4.78	6.92	5.39	66.86	52.49	68.09	1	12.12	3.25	0	0.2	0	0	0		85.52	72.06	1.11	78.79	61.66	1	76.95	0
20/06/2017 09:00	20/06/2017 09:26	7.84	12.43	23.74	81.24	25.89	64.11	1	14.57	4.48	0	11.51	0	98.36	1	44.54	0.81	41.79	1.11	2.03	68.09	0		0
20/06/2017 15:00	20/06/2017 15:06	8.45	26.19	4.17	78.18	54.32	47.29	0	14.87	4.17	0	5.39	0	0	0		76.34	44.54	2.64	87.96	39.95	0		0
20/06/2017 21:00	20/06/2017 21:09	5.09	17.93	13.35	77.26	56.16	57.69	0	6	4.17	0	2.64	0	1.72	0		78.48	60.44	0.2	87.35	75.12	1	78.48	0
21/06/2017 09:00
21/06/2017 15:00	21/06/2017 15:03	6.62	8.45	6.62	81.85	59.52	60.13	1	0	4.78	0	3.56	0	0	0		95.91	72.06	3.56	87.96	79.4	0		0
21/06/2017 21:00
22/06/2017 09:00	22/06/2017 09:24	8.45	6.62	28.64	72.67	73.59	69	1	3.56	0	0	21.3	0	100	1	81.85	1.11	51.27	0	0	76.65	0		0
22/06/2017 15:00	22/06/2017 15:27	5.39	21.91	5.39	80.62	46.68	49.43	1	3.87	6.31	0	2.95	0	0.5	0		89.19	67.17	4.78	84.29	57.99	1	69.92	0
22/06/2017 21:00
23/06/2017 09:00	23/06/2017 09:16	4.78	5.39	4.78	68.09	15.18	47.6	1	2.95	2.03	0	61.05	0	87.96	1	51.88	0	46.69	0	0	40.26	0		0
23/06/2017 15:00	23/06/2017 15:16	2.95	15.79	6.62	75.73	14.26	55.24	0	2.95	1.42	0	41.48	0	0	0		85.21	55.55	4.17	75.73	29.25	0		0
23/06/2017 21:00	23/06/2017 21:29	8.45	24.35	9.68	67.17	26.8	60.75	1	2.95	1.72	0	7.84	0	30.47	0		58.6	61.97	3.56	44.54	41.17	0		0
24/06/2017 09:00	24/06/2017 09:39	20.99	19.46	19.46	71.76	49.43	52.49	1	21.3	19.16	0	19.77	0	95.3	1	59.22	1.42	50.04	2.34	1.72	69.61	0		1	69.61
24/06/2017 15:00
24/06/2017 21:00	24/06/2017 21:12	7.23	11.21	11.51	71.45	36.28	60.44	0	4.17	5.7	0	53.71	1	12.73	0		36.59	60.13	31.39	50.35	25.58	0		0
25/06/2017 09:00
25/06/2017 15:00	25/06/2017 15:28	7.84	10.29	8.76	67.78	33.22	51.88	1	6.62	1.42	0	9.06	0	3.25	0		73.9	72.37	7.84	66.25	64.11	1	71.45	0
25/06/2017 21:00
26/06/2017 09:00
26/06/2017 15:00	26/06/2017 15:21	1.72	2.95	1.72	62.89	64.11	68.09	1	4.17	0	0	1.72	0	0.5	0		84.6	68.7	1.11	24.66	73.59	1	71.45	0
26/06/2017 21:00	26/06/2017 21:16	7.23	7.23	6.01	77.57	18.85	68.39	1	2.95	0.5	0	9.37	0	23.74	0		59.83	48.51	9.06	20.99	77.26	1	75.73	0
27/06/2017 09:00	27/06/2017 09:29	9.06	7.23	4.17	70.23	31.69	58.3	0	1.72	3.25	0	11.51	0	98.06	1	71.76	0.5	43.93	2.03	0.8	78.48	0		0
27/06/2017 15:00
27/06/2017 21:00	27/06/2017 21:16	7.84	7.84	6.01	76.95	24.97	57.38	0	4.17	4.48	0	6.01	0	17.63	0		79.09	55.55	5.09	52.49	51.88	0		0
28/06/2017 09:00	28/06/2017 09:10	2.03	2.34	1.11	69.61	20.69	50.65	0	17.94	1.72	0	32.31	0	83.99	1	70.84	2.64	65.33	4.17	1.72	80.62	0		0
28/06/2017 15:00	28/06/2017 15:01	6.92	2.64	3.87	72.67	46.98	74.51	0	0.5	0.5	0	18.85	0	2.03	0		81.54	61.66	0.81	76.34	53.71	1	79.71	0
28/06/2017 21:00
29/06/2017 09:00
29/06/2017 15:00	29/06/2017 21:08	24.35	21.3	24.35	71.45	18.85	54.94	1	26.5	3.25	0	58.61	0	1.72	0		84.29	43.01	6.31	80.32	31.08	0		0
29/06/2017 21:00	29/06/2017 23:55	17.02	17.02	15.79	65.33	7.23	46.98	1	31.08	25.88	1	13.35	0	4.17	0		91.02	49.43	11.51	62.89	31.08	0		0
30/06/2017 09:00
30/06/2017 15:00	30/06/2017 17:33	37.2	27.41	24.97	59.83	19.15	45.15	1	67.17	28.64	0	45.76	0	12.12	0		36.89	54.63	37.5	32.92	28.64	0		0
30/06/2017 21:00	30/06/2017 23:03	32	10.29	32.31	76.95	7.23	40.26	1	53.41	17.63	1	11.51	0	35.36	0		67.17	27.72	26.8	33.23	31.69	0		0
01/07/2017 09:00	01/07/2017 09:22	35.98	13.96	15.79	62.89	56.16	53.1	1	31.69	2.34	0	18.24	0	96.83	1	75.43	1.72	33.22	3.25	2.95	74.2	0		0
01/07/2017 15:00
01/07/2017 21:00	01/07/2017 21:11	16.1	8.45	12.73	65.95	24.66	51.27	1	9.06	10.9	1	17.93	0	5.39	0		75.12	62.89	5.7	39.03	55.55	1	62.28	0
02/07/2017 09:00	02/07/2017 09:14	11.51	10.29	7.84	58.91	58.61	38.42	1	15.79	15.79	0	10.29	0	97.75	1	25.58	0	35.06	1.72	1.72	35.98	0		0
02/07/2017 15:00
02/07/2017 21:00	02/07/2017 21:24	49.43	39.03	37.81	57.99	11.82	31.69	1	73.59	53.71	0	23.13	0	24.66	0		51.88	49.43	24.35	32.92	33.53	0		0
03/07/2017 09:00
03/07/2017 15:00
03/07/2017 21:00
04/07/2017 09:00	04/07/2017 12:32	29.86	11.51	9.98	74.51	50.04	50.65	0	17.63	9.37	0	17.02	0	96.83	1	69.61	3.56	46.98	0	0	68.09	0		0
04/07/2017 15:00
04/07/2017 21:00
05/07/2017 09:00
05/07/2017 15:00	05/07/2017 15:22	9.68	5.39	7.84	77.87	43.31	52.49	1	9.06	4.17	0	6.01	0	7.54	0		61.66	45.76	7.23	35.98	64.11	1	71.14	0
05/07/2017 21:00	05/07/2017 21:06	43.32	24.97	24.97	58.91	38.73	49.43	1	47.6	12.12	0	43.32	0	18.54	0		57.69	54.63	11.21	37.81	53.71	0		0
06/07/2017 09:00
06/07/2017 15:00	06/07/2017 15:05	37.2	24.35	24.05	59.22	38.73	41.48	0	12.12	6.62	0	16.4	0	4.17	0		9.37	42.7	7.84	13.96	43.32	0		0
06/07/2017 21:00	06/07/2017 22:40	34.14	34.14	19.46	75.12	15.18	46.37	0	45.76	28.33	1	14.26	0	25.58	0		44.23	42.7	20.69	33.53	39.34	0		0
07/07/2017 09:00
07/07/2017 15:00	07/07/2017 15:13	39.65	31.69	30.47	70.84	41.48	39.65	0	43.32	21.29	1	64.11	0	22.52	0		33.53	49.74	29.86	32.31	28.94	0		0
07/07/2017 21:00	07/07/2017 21:21	36.59	21.6	18.54	58.61	29.25	39.03	1	27.72	12.73	0	62.28	1	21.6	0		53.71	57.08	31.39	24.97	50.04	0		0
08/07/2017 09:00	08/07/2017 09:00	28.64	24.35	24.66	70.84	51.88	51.27	1	33.53	14.87	0	17.32	0	100	1	54.93	0.5	41.48	0	0	62.89	0		0
08/07/2017 15:00
08/07/2017 21:00
09/07/2017 09:00
09/07/2017 15:00
09/07/2017 21:00
10/07/2017 09:00
10/07/2017 15:00	10/07/2017 15:01	46.68	43.01	47.29	64.73	19.46	35.98	0	51.26	55.55	1	80.93	0	1.11	0		60.44	24.35	26.5	70.84	13.35	0		0
10/07/2017 21:00	10/07/2017 21:26	21.91	17.93	20.69	79.4	47.6	48.82	1	23.74	17.02	0	17.32	0	1.42	0		68.39	50.96	15.18	52.18	45.15	0		0
11/07/2017 09:00
11/07/2017 15:00
11/07/2017 21:00	11/07/2017 21:01	15.18	9.37	12.73	65.95	43.01	58.61	0	17.93	7.84	0	53.1	0	16.1	0		46.37	50.04	8.15	28.64	55.55	0		0
12/07/2017 09:00	12/07/2017 11:19	11.82	17.32	16.4	70.84	42.09	53.41	0	10.29	6.92	0	25.27	0	100	1	66.86	1.42	45.15	0	0	63.8	0		0
12/07/2017 15:00	12/07/2017 15:16	9.06	9.68	9.98	57.38	35.98	42.7	0	9.06	1.72	0	55.24	0	18.24	0		55.85	46.98	11.82	54.94	33.22	0		0
12/07/2017 21:00	12/07/2017 22:49	12.43	10.9	15.79	58.91	20.99	61.97	0	15.79	17.93	0	17.02	0	23.44	0		52.8	56.77	9.06	53.71	34.44	0		0
13/07/2017 09:00
13/07/2017 15:00
13/07/2017 21:00
14/07/2017 09:00
14/07/2017 15:00
14/07/2017 21:00
15/07/2017 09:00
15/07/2017 15:00
15/07/2017 21:00	15/07/2017 21:12	13.65	16.4	13.35	68.39	70.84	56.77	0	15.49	15.18	0	15.18	0	21.3	0		52.48	51.88	12.43	49.43	51.57	0		0
16/07/2017 09:00
16/07/2017 15:00
16/07/2017 21:00	16/07/2017 21:01	10.9	14.57	11.82	65.64	30.47	54.94	1	11.82	12.12	0	24.35	0	19.46	0		74.51	45.15	3.26	61.05	37.81	0		0
17/07/2017 09:00
17/07/2017 15:00	17/07/2017 15:28	15.79	13.35	16.4	64.11	64.11	50.04	1	10.9	6.92	0	10.29	0	15.79	0		76.34	61.66	9.98	44.84	68.39	0		0
17/07/2017 21:00
18/07/2017 09:00	18/07/2017 09:20	10.29	8.15	15.18	77.57	63.2	50.96	0	10.9	10.9	0	7.84	0	99.28	1	72.37	0.5	50.04	0	0	72.06	0		0
18/07/2017 15:00	18/07/2017 15:19	14.57	13.35	9.06	72.67	59.22	43.93	0	8.76	7.84	0	7.22	0	41.48	1	65.33	31.08	54.32	8.45	27.72	54.63	0		0
18/07/2017 21:00
19/07/2017 09:00
19/07/2017 15:00	19/07/2017 15:03	13.96	7.54	13.35	65.64	54.02	51.57	1	10.59	9.06	0	13.35	0	1.11	0		74.51	54.94	5.39	53.1	57.69	1	63.8	0
19/07/2017 21:00
20/07/2017 09:00
20/07/2017 15:00
20/07/2017 21:00
21/07/2017 09:00
21/07/2017 15:00	21/07/2017 15:17	13.96	11.21	13.96	71.45	55.85	46.68	0	12.12	8.45	0	21.3	0	12.73	0		39.03	51.27	8.76	69	32.92	0		0
21/07/2017 21:00
22/07/2017 09:00
22/07/2017 15:00
22/07/2017 21:00
23/07/2017 09:00
23/07/2017 15:00
23/07/2017 21:00
24/07/2017 09:00	24/07/2017 09:05	9.98	21.9	12.43	63.8	25.88	43.01	1	16.4	3.87	0	10.9	0	100	1	69	0	54.32	0	0	33.84	0		0
24/07/2017 15:00	24/07/2017 15:29	11.21	10.29	12.73	46.68	37.81	42.09	0	13.35	13.35	0	6.61	0	20.68	0		45.15	46.37	19.77	26.8	56.77	0		0
24/07/2017 21:00	24/07/2017 21:26	16.71	40.56	19.16	56.47	30.78	35.98	0	17.32	28.33	0	17.02	0	29.86	0		44.54	23.44	21.29	35.36	17.63	0		0
25/07/2017 09:00
25/07/2017 15:00	25/07/2017 15:10	16.1	40.56	30.47	59.22	47.6	39.34	0	12.74	22.83	0	12.43	0	1.11	0		81.54	57.08	8.15	63.8	50.35	0		0
25/07/2017 21:00
26/07/2017 09:00	26/07/2017 14:01	14.87	38.11	14.57	62.28	47.6	40.87	0	8.15	7.54	0	14.26	0	19.77	0		79.71	51.27	9.37	64.72	43.32	0		0
26/07/2017 15:00
26/07/2017 21:00	26/07/2017 21:20	12.12	24.97	16.71	67.17	42.09	50.65	1	9.06	13.35	1	27.41	0	35.06	1	60.14	50.04	72.37	13.96	32.61	50.04	0		0
27/07/2017 09:00
27/07/2017 15:00	27/07/2017 15:08	15.49	34.14	19.46	53.1	43.62	43.01	1	8.76	12.12	1	5.09	0	8.15	0		77.57	63.5	7.23	54.32	54.32	1	75.73	0
27/07/2017 21:00	27/07/2017 23:17	54.94	52.49	61.67	39.95	8.15	19.46	0	40.87	34.75	0	53.41	0	24.97	0		32.92	40.87	21.6	40.56	17.63	0		0
28/07/2017 09:00
28/07/2017 15:00
28/07/2017 21:00
29/07/2017 09:00	29/07/2017 15:07	18.24	20.69	20.69	67.47	53.1	49.43	1	12.73	16.71	0	9.98	0	99.89	1	76.04	80.32	67.78	2.95	1.42	70.84	0		0
29/07/2017 15:00
29/07/2017 21:00
30/07/2017 09:00	30/07/2017 10:26	12.12	16.71	16.4	58.91	44.84	39.65	0	9.38	11.21	0	14.57	0	97.44	1	70.53	3.87	50.65	1.72	2.95	54.02	0		0
30/07/2017 15:00
30/07/2017 21:00	30/07/2017 21:18	9.37	10.59	9.37	61.66	47.9	42.7	1	11.51	6.62	0	10.9	0	15.18	0		80.01	63.2	7.23	51.88	50.35	0		0
31/07/2017 09:00	31/07/2017 09:03	3.26	32.31	8.45	75.12	37.2	32.31	1	5.09	7.23	0	2.95	0	95.3	1	75.12	0.81	44.54	0	0	68.39	0		0
31/07/2017 15:00
31/07/2017 21:00	31/07/2017 21:20	10.29	10.9	12.43	70.84	57.38	65.95	1	3.86	1.72	0	4.17	0	8.45	0		78.79	56.47	4.48	63.8	47.6	0		0
01/08/2017 09:00	01/08/2017 09:02	9.68	12.43	3.56	71.45	38.12	46.07	0	2.95	6.31	0	1.72	0	98.06	1	73.9	2.03	48.82	0	0.2	73.9	0		0
01/08/2017 15:00	01/08/2017 15:29	30.78	26.19	18.24	69.92	45.15	34.45	0	10.9	8.45	0	34.44	1	9.68	0		9.98	53.1	33.84	35.36	36.28	0		0
01/08/2017 21:00	02/08/2017 14:36	9.98	30.17	5.7	50.04	49.43	32.92	0	3.25	7.23	0	13.96	0	98.97	1	67.78	3.56	53.71	8.76	8.76	74.81	0		0
02/08/2017 09:00
02/08/2017 15:00	02/08/2017 15:16	9.68	32.92	7.84	54.94	49.43	41.48	0	4.17	5.7	0	4.78	0	6.62	0		16.71	51.27	6.31	32.92	45.76	0		0
02/08/2017 21:00	02/08/2017 21:15	6.01	12.73	14.26	62.28	9.98	28.64	1	9.37	7.23	0	6.01	0	5.39	0		3.56	64.42	8.45	64.72	55.24	0		0
03/08/2017 09:00
03/08/2017 15:00
03/08/2017 21:00	03/08/2017 21:02	10.59	6.62	8.76	69	43.93	41.48	1	10.29	3.87	0	5.09	0	0	0		78.18	56.77	2.34	45.15	64.11	0		0
04/08/2017 09:00
04/08/2017 15:00	04/08/2017 15:03	10.59	39.03	8.45	58.91	46.37	32	0	4.17	7.23	0	8.45	0	5.09	0		50.65	54.32	3.87	51.57	41.17	0		0
04/08/2017 21:00
05/08/2017 09:00	05/08/2017 09:54	11.51	12.73	12.73	69.61	51.27	41.48	0	6.62	4.78	0	10.29	0	90.41	1	59.22	0	57.99	0.2	0	64.42	0		0
05/08/2017 15:00
05/08/2017 21:00	05/08/2017 21:26	36.28	37.2	43.93	50.35	31.39	28.02	0	37.2	20.69	0	81.24	0	1.11	0		61.66	30.17	32.92	52.18	21.91	0		0
06/08/2017 09:00
06/08/2017 15:00	06/08/2017 20:22	13.65	12.73	14.26	54.94	41.79	35.36	0	8.15	9.68	0	20.07	0	2.95	0		85.82	53.1	1.11	74.51	55.85	1	75.73	0		Party of a friend, traveling went well!
06/08/2017 21:00	06/08/2017 23:53	7.54	11.51	6.62	40.87	24.35	47.29	1	5.7	3.56	0	6.31	0	25.27	0		35.06	59.22	5.4	43.32	62.89	0		0
07/08/2017 09:00	08/08/2017 14:55	11.51	7.84	16.1	70.84	60.75	43.32	0	12.74	7.23	0	14.88	0	100	1	78.18	1.42	58.3	1.72	0	61.97	0		0
07/08/2017 15:00
07/08/2017 21:00
08/08/2017 09:00
08/08/2017 15:00
08/08/2017 21:00	08/08/2017 21:18	25.27	26.19	11.21	56.47	15.18	36.28	0	9.68	18.85	0	11.51	0	9.37	0		33.84	52.18	7.23	63.5	28.02	0		0		I have been working and cleaned the house
09/08/2017 09:00	09/08/2017 09:20	7.23	11.51	11.82	57.69	37.2	41.79	0	10.29	4.78	0	27.41	0	100	1	69.61	1.72	54.63	2.03	2.64	78.79	0		0
09/08/2017 15:00	09/08/2017 18:40	11.51	15.79	15.79	59.83	49.43	49.43	0	8.45	7.54	0	13.65	0	3.25	0		78.18	49.74	9.06	69	53.11	0		0		Working
09/08/2017 21:00
10/08/2017 09:00	10/08/2017 09:26	11.51	10.29	13.96	65.03	48.82	48.82	1	6.01	9.37	1	29.25	0	98.36	1	64.11	15.18	51.88	6.92	27.42	74.51	0		0		Have been sleeping, visiting family now
10/08/2017 15:00
10/08/2017 21:00
11/08/2017 09:00	11/08/2017 09:18	16.1	17.32	16.4	69.92	45.76	58.61	0	8.15	8.15	0	27.41	0	91.02	1	63.5	0.5	53.41	0.5	0.2	75.12	0		0
11/08/2017 15:00
11/08/2017 21:00
12/08/2017 09:00
12/08/2017 15:00
12/08/2017 21:00	12/08/2017 21:04	16.4	13.96	15.49	54.94	55.55	57.69	1	7.84	9.37	0	4.78	0	2.95	0		100	65.95	6.01	26.81	61.05	1	64.11	0		Traveling to partner, went well!
13/08/2017 09:00
13/08/2017 15:00
13/08/2017 21:00	13/08/2017 21:18	9.68	8.45	12.73	68.7	52.8	46.37	1	8.15	7.84	0	13.35	0	2.03	0		84.91	58.61	7.84	23.44	82.76	1	83.68	0		Day at the wellness resort, nice!
14/08/2017 09:00	14/08/2017 09:19	10.29	11.51	8.15	61.66	39.03	51.88	0	6.92	6.01	0	11.81	0	87.36	1	52.19	1.72	48.21	0.2	1.72	72.37	0		0
14/08/2017 15:00	14/08/2017 15:20	13.04	36.28	13.35	57.08	53.71	39.03	0	7.23	6.92	0	44.23	1	24.05	0		23.74	56.77	13.04	24.36	33.84	0		0
14/08/2017 21:00
15/08/2017 09:00	15/08/2017 09:12	12.73	9.68	11.21	54.63	48.21	35.06	0	2.95	7.23	1	24.97	0	92.86	1	45.15	1.42	46.98	1.42	0	73.9	0		0
15/08/2017 15:00
15/08/2017 21:00
16/08/2017 09:00	16/08/2017 09:00	15.79	7.54	7.84	52.8	29.86	38.73	0	8.45	6.31	0	8.15	0	84.91	1	72.37	5.39	65.95	1.42	18.85	64.72	0		0		Slept really well
16/08/2017 15:00	16/08/2017 15:07	28.94	26.5	28.64	62.89	28.64	41.48	0	17.63	17.32	0	9.68	0	39.34	1	35.36	4.17	45.15	10.29	54.02	17.02	0		0
16/08/2017 21:00	16/08/2017 21:08	46.98	43.32	57.99	50.04	11.51	34.75	1	74.2	57.08	0	5.7	0	7.23	0		8.15	39.65	26.19	17.32	15.49	0		0		I feel anxious without clear reason
17/08/2017 09:00	17/08/2017 09:26	19.16	17.63	16.1	58.61	37.2	34.75	0	24.35	15.79	0	43.01	0	87.96	1	78.79	2.34	50.35	2.95	1.72	69	0		0
17/08/2017 15:00
17/08/2017 21:00	17/08/2017 23:28	12.43	9.98	9.68	65.03	20.99	49.43	1	7.84	6.31	1	9.68	0	12.12	0		50.04	55.24	5.39	34.75	63.19	1	55.85	0		Met up with a friend
18/08/2017 09:00
18/08/2017 15:00	19/08/2017 00:00	10.9	11.21	13.35	70.23	27.41	35.98	0	6.31	8.76	0	6.62	0	17.63	0		28.02	61.66	13.96	20.38	40.57	0		0		Not so anxious today, but I feel like a failure (more than normal)
18/08/2017 21:00
19/08/2017 09:00
19/08/2017 15:00	19/08/2017 15:03	9.68	10.29	10.59	61.97	59.83	40.87	1	9.06	8.15	0	15.79	0	3.56	0		48.21	54.94	3.25	24.05	55.55	0		0
19/08/2017 21:00	20/08/2017 11:35	9.37	25.58	6.61	59.83	39.65	40.56	1	7.23	8.45	0	8.76	0	30.78	0		46.68	53.71	11.51	24.66	62.28	0		0
20/08/2017 09:00
20/08/2017 15:00
20/08/2017 21:00	20/08/2017 21:28	9.37	8.45	7.84	50.04	45.15	54.94	1	9.06	7.84	0	5.7	0	32.61	0		57.99	54.32	7.54	26.5	63.19	1	57.99	0		Went to the museum
21/08/2017 09:00
21/08/2017 15:00	21/08/2017 15:27	40.87	23.74	28.02	67.78	40.87	46.67	0	29.86	19.46	1	32.31	0	0.81	0		69.61	50.96	2.34	48.21	21.3	0		0		Travelling right now, goes OK, still a bit tense
21/08/2017 21:00	21/08/2017 23:50	13.35	7.23	7.84	54.94	45.15	47.6	0	18.85	21.3	1	3.86	0	7.23	0		82.76	57.69	2.03	48.82	33.23	0		0
22/08/2017 09:00
22/08/2017 15:00
22/08/2017 21:00
23/08/2017 09:00
23/08/2017 15:00	23/08/2017 15:02	15.79	10.29	7.23	67.78	41.48	46.07	0	4.17	6.01	0	8.45	0	14.57	0		73.9	61.05	5.39	65.33	43.92	0		0		Worked and had a talk with the therapist
23/08/2017 21:00	23/08/2017 21:18	7.54	11.21	9.37	62.89	50.04	51.27	0	8.76	14.57	1	9.06	0	40.87	1	65.03	53.1	53.41	9.68	44.54	66.25	0		0
24/08/2017 09:00
24/08/2017 15:00
24/08/2017 21:00	24/08/2017 21:15	9.37	9.37	9.98	66.86	36.59	47.29	0	6.92	9.06	1	9.06	0	32.92	1	54.32	35.37	51.57	16.1	45.76	37.2	0		0
25/08/2017 09:00
25/08/2017 15:00
25/08/2017 21:00
26/08/2017 09:00
26/08/2017 15:00	26/08/2017 15:25	14.26	12.73	10.29	64.11	56.16	50.04	1	7.84	8.76	0	5.7	0	3.56	0		82.15	76.34	3.25	47.6	57.99	1	73.28	0
26/08/2017 21:00	26/08/2017 21:25	9.98	8.76	11.51	65.33	55.24	46.37	1	4.78	5.09	0	6.62	0	10.9	0		70.22	61.05	11.21	28.64	63.8	1	59.83	0		Good day today, went to a festival.
27/08/2017 09:00
27/08/2017 15:00	27/08/2017 15:20	10.29	9.98	10.9	70.84	61.05	50.04	0	12.73	4.78	0	3.25	0	1.42	0		69.31	53.41	4.78	16.4	64.11	1	62.89	0		Relaxing day with partner
27/08/2017 21:00
28/08/2017 09:00
28/08/2017 15:00	28/08/2017 20:55	9.98	28.63	9.37	70.84	64.11	45.46	1	3.56	7.23	1	28.64	0	9.68	0		80.01	66.25	8.76	45.46	71.76	1	62.89	0		Met with a friend
28/08/2017 21:00	28/08/2017 23:58	9.06	11.51	11.51	58.61	50.04	47.9	0	5.39	7.84	0	5.7	0	34.45	0		50.96	56.47	16.1	38.12	48.82	0		0
29/08/2017 09:00
29/08/2017 15:00
29/08/2017 21:00	29/08/2017 21:00	10.29	29.25	8.15	71.76	8.45	45.15	0	2.34	22.21	1	6.62	0	35.98	0		48.21	50.35	10.29	47.59	25.27	0		1	69.61	Lots of headaches today
30/08/2017 09:00	30/08/2017 09:15	8.15	9.06	8.45	52.8	44.54	50.04	0	7.23	6.31	0	47.29	0	91.63	1	73.9	2.34	51.27	1.72	4.78	68.69	0		0
30/08/2017 15:00	30/08/2017 15:15	12.73	19.47	15.79	57.38	35.98	39.03	1	10.29	20.69	1	28.33	0	12.43	0		58.6	46.07	12.73	57.38	32	0		0
30/08/2017 21:00
31/08/2017 09:00
31/08/2017 15:00
31/08/2017 21:00
01/09/2017 09:00
01/09/2017 15:00	01/09/2017 15:18	34.75	18.85	23.74	64.11	20.99	56.46	0	29.86	31.09	1	41.17	0	0.81	0		80.93	45.76	9.06	75.43	28.33	0		0		Traveling by car alone today first time, went well!
01/09/2017 21:00	01/09/2017 21:10	11.21	9.37	9.37	56.77	31.69	66.87	1	9.68	7.84	1	8.76	0	24.36	0		30.47	56.47	6.92	51.27	51.88	1	64.72	0
02/09/2017 09:00
02/09/2017 15:00	02/09/2017 15:00	11.51	24.66	11.51	56.77	28.02	40.87	0	9.37	9.37	0	9.68	0	36.89	0		17.63	53.41	20.69	54.63	28.33	0		0
02/09/2017 21:00	02/09/2017 21:18	32	13.35	13.35	56.16	31.69	34.45	1	18.85	9.98	1	0	0	30.17	0		17.02	49.74	9.06	45.15	29.86	0		0		Lots of intrusions today, I am not at home, so less people that can help me out
03/09/2017 09:00	03/09/2017 09:00	9.06	8.76	9.98	58.6	25.27	41.48	0	13.65	4.78	0	6.01	0	83.38	1	66.25	3.25	59.22	0.81	0	63.5	0		0
03/09/2017 15:00	03/09/2017 17:35	9.06	50.65	11.21	62.28	39.34	45.76	0	5.7	7.23	0	8.76	0	40.26	1	57.38	20.08	51.57	2.03	20.38	32.31	0		0
03/09/2017 21:00
04/09/2017 09:00
04/09/2017 15:00
04/09/2017 21:00	04/09/2017 21:16	0	44.54	3.56	65.34	49.74	42.7	0	3.56	1.42	1	5.09	0	18.85	0		14.57	54.32	6.62	11.51	45.76	0		0
05/09/2017 09:00
05/09/2017 15:00	05/09/2017 15:01	8.76	36.59	4.78	58.91	42.4	25.88	0	5.7	4.48	0	4.78	0	73.28	1	86.43	6.01	41.17	30.78	3.56	30.78	0		0		Slept until 13:00. I was really tired
05/09/2017 21:00	05/09/2017 21:27	7.23	56.47	11.21	37.81	12.73	13.35	1	5.39	5.39	1	7.84	0	14.57	0		24.35	47.6	9.06	26.5	23.13	0		0
06/09/2017 09:00
06/09/2017 15:00	06/09/2017 15:19	7.54	30.17	4.78	47.9	44.54	36.28	0	3.56	3.56	1	5.7	0	0.81	0		39.65	55.55	2.64	17.02	34.44	0		0		Today I went out alone with the car
06/09/2017 21:00
07/09/2017 09:00
07/09/2017 15:00
07/09/2017 21:00	07/09/2017 21:15	10.29	28.64	9.06	55.24	38.42	37.5	1	9.68	7.84	0	8.45	0	6.62	0		14.57	53.71	1.42	33.53	31.69	0		0
08/09/2017 09:00
08/09/2017 15:00
08/09/2017 21:00	08/09/2017 21:05	8.15	24.05	7.23	54.94	28.02	50.35	1	7.84	2.03	0	2.03	0	1.72	0		76.34	48.51	0.81	24.35	59.52	1	70.23	0		Today I went to a wellness resort
09/09/2017 09:00
09/09/2017 15:00
09/09/2017 21:00
10/09/2017 09:00
10/09/2017 15:00	10/09/2017 15:25	48.51	30.17	6.31	69	24.35	47.29	1	0	9.06	0	8.45	0	22.22	0		25.58	46.37	13.96	19.46	25.58	0		0		Yesterday I had a wedding. Went well. I do feel a bit like a nobody today
10/09/2017 21:00	10/09/2017 21:19	9.06	56.77	7.54	31.69	8.45	14.57	0	12.12	57.07	1	5.7	0	35.98	0		24.97	54.63	8.15	16.4	11.51	0		1	59.22	Sad and I cry a lot, I feel like a nobody
11/09/2017 09:00
11/09/2017 15:00
11/09/2017 21:00	11/09/2017 21:18	9.06	28.64	9.98	67.47	18.85	32	0	5.39	21.6	1	44.54	1	10.59	0		70.53	56.77	7.84	57.69	21.91	0		0		Traveling went well again today
12/09/2017 09:00	12/09/2017 15:56	7.23	39.65	4.17	49.74	39.95	39.03	0	6.01	6.01	0	9.68	0	92.24	1	72.37	5.39	50.04	0.81	0.5	65.33	0		0
12/09/2017 15:00
12/09/2017 21:00	12/09/2017 21:27	8.15	32	7.23	64.42	34.14	28.02	0	4.17	6.01	1	49.43	1	6.01	0		53.1	48.82	5.39	64.73	34.75	0		0
13/09/2017 09:00
13/09/2017 15:00	13/09/2017 18:42	47.59	32.92	41.48	58.3	15.18	7.84	0	65.33	45.15	1	80.01	0	16.1	0		58.3	42.7	8.45	61.36	6.01	0		0		A lot of anxiety, I have to travel, I really do not feel like it.
13/09/2017 21:00
14/09/2017 09:00
14/09/2017 15:00	14/09/2017 15:28	74.2	70.84	78.18	61.05	13.96	9.68	1	90.41	78.18	3	91.63	0	18.85	0		70.23	40.87	9.06	65.64	2.64	0		1	78.18	A lot of anxiety, I feel like I am back at square one, I have to travel abroad soon.
14/09/2017 21:00
15/09/2017 09:00
15/09/2017 15:00	15/09/2017 20:57	35.98	31.08	57.99	76.96	50.04	27.41	1	87.04	60.44	1	2.34	0	1.72	0		94.39	54.02	1.72	33.53	34.45	1	39.03	0		First day abroad, intrusions seem very real! I am afraid to do something stupid. Nobody can help me out.
15/09/2017 21:00
16/09/2017 09:00
16/09/2017 15:00
16/09/2017 21:00
17/09/2017 09:00	17/09/2017 10:54	25.89	17.63	30.47	78.48	53.71	47.6	1	95.61	16.4	1	1.72	0	79.71	1	81.54	0.2	49.74	2.34	12.12	49.74	0		0		Today I can enjoy my holiday a bit better. Still the intrusions stay on my mind.
17/09/2017 15:00
17/09/2017 21:00
18/09/2017 09:00	18/09/2017 20:42	22.52	23.13	34.14	85.52	58.61	39.95	1	84.29	13.35	0	1.11	0	83.07	1	74.51	96.53	56.16	4.78	2.34	76.34	0		0		Felt very anxious yesterday night, this morning I felt better again
18/09/2017 15:00
18/09/2017 21:00
19/09/2017 09:00	19/09/2017 09:04	18.54	15.79	18.85	75.73	53.71	42.09	1	67.78	8.15	0	0.81	0	85.82	1	72.06	2.64	55.55	1.72	33.53	68.39	1	67.47	0		I slept well this night
19/09/2017 15:00	19/09/2017 21:18	18.24	21.91	20.99	77.57	57.99	42.09	1	85.82	25.27	1	5.39	0	5.39	0		97.14	61.66	2.64	27.72	53.1	1	55.55	0		Today I could enjoy myself
19/09/2017 21:00
20/09/2017 09:00
20/09/2017 15:00
20/09/2017 21:00	20/09/2017 21:17	29.86	40.26	24.67	71.76	44.23	34.75	1	77.87	33.22	1	12.12	0	11.51	0		98.36	60.44	5.09	20.99	57.69	1	67.17	0		Today a took a long walk, went quite well
21/09/2017 09:00
21/09/2017 15:00
21/09/2017 21:00
22/09/2017 09:00	22/09/2017 14:30	25.27	16.4	29.86	76.95	49.12	34.45	1	56.77	9.06	0	0	0	80.32	1	76.65	2.95	50.96	1.11	0.81	62.89	0		0
22/09/2017 15:00
22/09/2017 21:00
23/09/2017 09:00	23/09/2017 09:15	36.28	24.35	14.57	72.37	52.18	45.76	1	62.28	14.57	0	6.01	0	77.57	1	77.57	0.2	49.74	1.11	3.56	73.9	0		0		Tonight we travel back home
23/09/2017 15:00
23/09/2017 21:00
24/09/2017 09:00
24/09/2017 15:00	24/09/2017 15:01	15.49	30.77	12.12	69.61	37.81	48.21	1	11.21	22.52	1	2.95	0	43.01	0		26.8	62.89	1.72	33.53	43.32	0		0		Today I traveled back home, was quite difficult. I took 1 time medication against the fear.
24/09/2017 21:00	24/09/2017 21:10	67.17	55.55	61.66	55.85	1.42	25.58	1	62.28	45.76	1	40.56	0	38.12	0		23.13	51.88	7.23	19.16	27.41	0		0		Today a lot of fear, I keep thinking I will lose control and nobody will be able to help me out
25/09/2017 09:00	25/09/2017 18:36	76.34	56.47	70.23	52.49	6.62	24.97	1	61.05	52.49	1	71.45	0	5.7	0		78.18	51.27	7.23	52.49	8.15	0		1	77.87	A lot of feelings of panic in the car. I had to stop a lot. Now I have a headache
25/09/2017 15:00
25/09/2017 21:00	25/09/2017 21:21	69.61	55.55	70.23	52.8	5.39	17.32	0	39.03	52.8	1	44.23	1	11.21	0		46.98	48.82	9.37	51.88	20.38	0		1	68.09	During traveling home I had a lot of anxious feelings, now I am afraid for the night
26/09/2017 09:00
26/09/2017 15:00	26/09/2017 15:08	73.59	50.04	72.98	59.83	9.68	9.98	0	52.8	67.17	0	68.39	0	16.4	0		41.48	46.37	14.57	47.6	15.79	0		1	71.14	Today I felt restless and anxious. I did go to my volunteers work
26/09/2017 21:00	27/09/2017 00:15	68.39	57.07	68.39	58.91	11.82	24.97	0	45.46	55.55	1	53.1	0	15.18	0		48.82	51.27	10.9	42.09	14.57	0		1	65.95	A lot of intrusions. I am doing my best to not pay attention to them, but it is a battle. I am tired
27/09/2017 09:00
27/09/2017 15:00
27/09/2017 21:00	27/09/2017 21:10	49.43	39.34	51.88	69.61	31.69	32.31	1	40.56	32.92	1	29.25	0	31.08	1	60.14	36.29	61.36	8.76	33.53	33.53	0		0		Today I had a conversation with therapist/psychiatrist. Did me well, I am still anxious but I am better able to "not pay attention to it".
28/09/2017 09:00	28/09/2017 09:14	49.43	57.69	41.48	67.78	27.41	29.25	0	31.69	19.46	0	19.46	0	83.99	1	73.28	1.11	37.81	1.72	1.72	69.61	0		0
28/09/2017 15:00
28/09/2017 21:00	28/09/2017 21:05	35.98	54.94	32.92	70.84	36.28	25.58	0	40.87	24.35	1	40.87	0	18.24	0		24.66	57.69	8.76	38.73	17.63	0		0		Still anxious and restless but I am not paying attention to it.
29/09/2017 09:00	29/09/2017 09:01	53.1	54.32	46.98	48.82	19.46	20.07	0	43.32	20.38	0	23.44	0	90.1	1	68.09	2.34	43.01	6.01	17.02	16.71	0		0
29/09/2017 15:00
29/09/2017 21:00
30/09/2017 09:00
30/09/2017 15:00	30/09/2017 15:19	33.53	22.52	25.58	62.89	22.83	16.71	0	37.81	14.57	1	57.99	1	10.9	0		22.52	53.71	22.52	21.91	25.88	0		0
30/09/2017 21:00	01/10/2017 00:10	42.7	41.48	19.15	63.5	23.13	24.35	1	33.53	20.99	0	12.43	0	12.12	0		32.31	59.52	9.98	21.3	33.53	0		0
01/10/2017 09:00	01/10/2017 14:42	33.53	39.95	32.61	79.4	36.28	24.05	1	27.11	13.35	0	21.6	0	81.24	1	62.58	0.81	42.09	11.51	18.24	39.04	1	30.16	0		I feel a bit more calm.
01/10/2017 15:00
01/10/2017 21:00	01/10/2017 21:17	29.55	40.87	41.48	62.58	36.89	27.41	0	24.05	28.33	1	20.07	0	14.26	0		55.55	62.28	23.13	15.79	42.09	1	32.92	0		Went for dinner, I felt better, still anxious and restless though.
02/10/2017 09:00	02/10/2017 09:19	20.07	40.26	20.38	57.68	27.11	16.4	0	21.91	12.73	0	16.1	0	81.24	1	67.78	0.5	45.15	2.34	2.03	58.61	0		0
02/10/2017 15:00
02/10/2017 21:00	03/10/2017 06:26	43.93	44.54	48.21	59.53	16.4	18.24	0	37.5	52.8	1	5.39	0	15.49	0		18.24	55.85	7.23	23.44	21.61	0		0
03/10/2017 09:00
03/10/2017 15:00
03/10/2017 21:00
04/10/2017 09:00	04/10/2017 09:17	59.22	54.63	61.05	42.09	6.31	23.44	0	38.73	52.18	0	33.53	0	83.38	1	53.1	3.56	49.43	8.56	0.5	29.25	0		0		Again a lot of anxiety and restlessness
04/10/2017 15:00
04/10/2017 21:00	04/10/2017 21:01	42.7	51.87	39.65	75.73	14.87	31.39	0	26.19	42.09	1	23.13	0	35.98	1	64.72	14.56	45.76	27.72	24.97	35.67	0		0		Today I spoke with my therapist. Decided to use some medication for this dip. I feel a bit more calm now. In the afternoon I also slept shortly.
05/10/2017 09:00
05/10/2017 15:00	05/10/2017 15:21	42.4	48.51	32.31	67.17	11.51	16.4	0	29.55	29.86	1	21.6	0	14.57	0		61.05	29.86	10.9	43.01	32.61	0		0		I took the medication and I went to work
05/10/2017 21:00	05/10/2017 21:00	42.09	43.01	34.14	42.4	24.35	27.41	0	24.97	19.46	1	17.32	0	46.98	1	66.86	24.05	34.45	21.3	24.97	24.66	0		0		Took the medication
06/10/2017 09:00
06/10/2017 15:00
06/10/2017 21:00	07/10/2017 01:27	56.47	52.49	42.7	60.13	12.12	30.47	0	46.98	44.54	1	28.94	0	42.09	0		22.83	33.52	18.85	33.22	15.79	0		0		Again a lot of restlessness and intrusions
07/10/2017 09:00
07/10/2017 15:00	07/10/2017 15:24	59.22	50.96	37.2	61.05	24.66	22.52	0	39.03	35.67	1	45.76	1	21.3	0		42.4	34.14	29.25	20.99	26.5	0		0
07/10/2017 21:00	07/10/2017 21:20	51.88	51.57	38.12	53.1	16.4	24.05	0	29.86	38.42	1	30.78	0	33.84	0		24.97	48.21	15.18	22.52	21.6	0		0		I feel restless
08/10/2017 09:00
08/10/2017 15:00	08/10/2017 15:25	34.75	53.09	27.72	71.45	34.45	27.41	1	38.73	27.41	1	13.65	0	4.47	0		65.64	40.56	6.31	22.83	32.31	1	40.56	0		Went for a walk with my parents.
08/10/2017 21:00
09/10/2017 09:00	09/10/2017 09:16	36.89	35.67	33.53	58.91	30.78	21.3	0	28.64	10.59	0	13.35	0	75.73	1	72.67	3.56	43.01	6.92	6.31	49.43	0		0		Slept well
09/10/2017 15:00
09/10/2017 21:00	09/10/2017 21:24	46.98	53.1	28.33	53.71	28.94	33.84	1	19.77	17.02	1	13.35	0	10.29	0		28.33	52.49	9.68	20.69	37.8	1	34.45	0
10/10/2017 09:00	10/10/2017 15:18	40.56	51.57	29.25	69.61	41.17	18.24	0	10.59	11.51	1	10.59	0	11.51	0		42.09	41.48	11.82	25.58	44.84	1	35.98	0
10/10/2017 15:00	10/10/2017 21:00	15.49	40.87	13.35	69	23.44	19.46	0	14.87	17.93	1	10.29	0	13.96	0		32.31	52.49	17.63	31.69	28.98	0		0
10/10/2017 21:00
11/10/2017 09:00	11/10/2017 10:58	9.68	49.74	17.02	75.73	24.05	25.27	1	10.29	17.93	0	14.57	0	73.9	1	42.7	7.54	33.84	6.31	3.25	50.66	0		0
11/10/2017 15:00
11/10/2017 21:00	11/10/2017 21:12	17.32	48.21	15.18	73.59	16.1	19.47	0	12.73	14.57	1	9.68	0	11.82	0		37.2	56.16	7.54	54.94	39.34	1	36.9	0		Had a talk with my psychologist/psychiatrist, that helped
12/10/2017 09:00	12/10/2017 14:43	24.35	24.36	23.44	75.12	56.16	12.43	0	10.9	12.73	0	0	0	76.96	1	48.82	0.5	46.68	5.39	4.17	55.24	0		0
12/10/2017 15:00
12/10/2017 21:00	12/10/2017 21:21	17.63	45.15	18.24	78.79	36.89	17.63	1	12.43	9.06	0	7.23	0	24.97	1	61.97	32.31	55.55	9.68	20.69	47.9	0		0
13/10/2017 09:00
13/10/2017 15:00	13/10/2017 21:24	20.69	50.65	15.79	73.59	42.7	12.43	0	7.23	9.98	0	16.4	0	31.69	1	48.82	44.54	41.78	9.06	40.56	36.59	0		0
13/10/2017 21:00
14/10/2017 09:00
14/10/2017 15:00	14/10/2017 15:27	12.74	39.65	7.84	63.8	54.63	14.57	1	6.92	11.21	0	12.12	0	3.87	0		67.17	54.32	2.64	35.37	41.17	0		0		Partner is this weekend at my place
14/10/2017 21:00
15/10/2017 09:00
15/10/2017 15:00
15/10/2017 21:00	15/10/2017 21:07	11.51	38.12	10.29	76.34	12.12	20.08	0	11.82	11.21	1	7.54	0	12.43	0		39.03	47.9	8.45	18.24	41.78	1	54.32	0		Today I went for a walk with my partner. Now I am back home alone
16/10/2017 09:00	16/10/2017 11:59	10.59	29.55	4.17	71.76	16.4	36.89	0	9.06	7.23	1	15.49	0	71.76	1	49.74	2.34	43.62	3.25	0.2	38.42	0		0
16/10/2017 15:00	16/10/2017 17:01	54.32	35.36	32.92	61.36	21.91	16.4	0	43.01	40.26	0	50.04	1	4.17	0		24.97	35.06	15.79	20.69	11.21	0		0		I felt restless
16/10/2017 21:00	17/10/2017 00:31	46.98	40.26	38.42	59.22	6.62	12.73	0	40.26	45.76	0	38.42	1	15.18	0		28.33	37.2	18.85	27.41	24.35	0		0
17/10/2017 09:00
17/10/2017 15:00	17/10/2017 21:03	46.07	37.81	41.48	72.37	22.52	26.8	0	24.97	34.75	1	23.74	0	9.68	0		36.59	42.09	15.79	29.25	27.41	0		0		I will have a talk with my psychologist/psychiatrist soon
17/10/2017 21:00
18/10/2017 09:00
18/10/2017 15:00	18/10/2017 15:15	43.13	40.12	41.18	69.34	20.84	27.92	0	38.92	30.93	1	59.7	0	16.63	0		43.43	43.28	20.84	40.12	17.38	0		0
18/10/2017 21:00	18/10/2017 21:24	41.48	32.59	40.72	67.23	23.56	17.53	0	44.64	38.31	2	46.75	0	13.16	0		20.99	31.09	22.81	27.47	20.69	0		1	39.52	A lot of restlessness
19/10/2017 09:00
19/10/2017 15:00	19/10/2017 15:00	42.83	24.91	31.39	72.65	32.59	20.24	1	33.04	55.93	1	10.3	0	9.7	0		88.46	48.56	6.99	19.94	44.49	1	50.36	0		2 days abroad with parents
19/10/2017 21:00	19/10/2017 21:17	25.96	23.56	25.06	74.76	34.24	25.67	1	24.23	26.27	1	8.49	0	7.29	0		94.64	59.7	7.59	18.43	52.7	1	74.76	0		abroad, first a lot of anxiety but that declined luckily
20/10/2017 09:00	20/10/2017 09:29	29.96	46.45	34.4	80.48	52.77	20.84	1	56.99	52.32	1	10	0	83.49	1	66.03	7.01	48.85	11.66	26.12	44.04	0		0
20/10/2017 15:00
20/10/2017 21:00	20/10/2017 21:13	20.76	27.17	27.77	77.02	22.8	25.36	1	13.01	19.94	1	49.16	0	11.51	0		39.82	50.21	12.41	42.38	40.27	1	54.43	0		Again back, was very nice being abroad with my parents
21/10/2017 09:00
21/10/2017 15:00
21/10/2017 21:00	21/10/2017 21:04	23.1	55.48	18.13	74.76	44.49	38.62	0	21.3	34.4	1	13.31	0	10.18	0		68.93	49.91	7.38	26.25	50.06	1	54.25	0		I was with my parents, I forgot my phone so that is why I did not fill it out, I had a lovely day
22/10/2017 09:00	22/10/2017 09:05	15.42	35.83	25.36	77.77	21.45	20.24	0	11.81	6.84	0	40.12	1	81.24	1	66.03	20.54	32.29	10.3	9.93	66.63	0		0
22/10/2017 15:00	22/10/2017 15:21	17.53	19.94	21.45	69.64	31.54	23.86	0	18.13	16.03	1	48.1	1	20.69	0		16.03	36.81	9.1	11.48	38.32	0		0
22/10/2017 21:00
23/10/2017 09:00
23/10/2017 15:00
23/10/2017 21:00	23/10/2017 21:26	38.4	78.23	40.2	62.41	6.99	13.62	0	23.25	56.39	2	57.59	1	16.93	0		33.49	34.25	24.76	24.16	11.96	0		0		Very gloomy and sad
24/10/2017 09:00
24/10/2017 15:00	24/10/2017 15:05	42.08	63.02	28.83	56.39	8.19	8.8	0	20.54	57.29	1	10	0	10.45	0		23.86	42.53	11.51	14.52	25.51	1	24.46	0		Sad and afraid that it will always stay like this that I will never get better
24/10/2017 21:00	24/10/2017 21:16	45.09	67.23	42.23	67.54	12.56	19.34	0	37.26	56.99	1	17.53	0	20.84	0		33.95	38.16	23.56	23.03	28.37	0		0
25/10/2017 09:00
25/10/2017 15:00
25/10/2017 21:00
26/10/2017 09:00
26/10/2017 15:00	26/10/2017 15:28	15.72	56.54	20.99	63.77	29.74	19.94	0	19.64	33.19	1	13.92	0	15.42	0		49.61	60.08	10	24.16	28.98	0		0		Was with my parents
26/10/2017 21:00	26/10/2017 21:15	14.07	51.57	20.54	66.63	15.12	62.41	0	14.9	14.97	1	14.52	0	10.9	0		30.33	50.66	11.36	25.96	44.79	0		0
27/10/2017 09:00
27/10/2017 15:00	27/10/2017 15:27	27.7	67.77	20.62	78.48	10.69	25.98	0	23.3	49.21	2	13.2	0	5.25	0		38.58	40.66	16.13	24.94	25.13	0		0
27/10/2017 21:00	27/10/2017 21:15	12.86	48.25	15.12	64.21	34.4	42.83	0	11.43	43.28	1	11.21	0	14.37	0		35.76	57.58	11.51	28.22	39.22	0		0
28/10/2017 09:00
28/10/2017 15:00
28/10/2017 21:00	28/10/2017 21:05	16.03	50.66	13.92	70.84	29.36	30.78	1	11.81	19.79	1	21.9	1	16.63	0		36.63	61.88	14.9	33.49	37.41	1	74.01	0		Today I did something fun with my partner
29/10/2017 09:00
29/10/2017 15:00	29/10/2017 15:26	14.82	30.63	13.92	77.47	39.22	33.57	0	11.51	18.74	1	11.81	0	15.27	0		57.74	49.76	10.9	28.53	46.75	1	68.74	0
29/10/2017 21:00
30/10/2017 09:00
30/10/2017 15:00
30/10/2017 21:00	30/10/2017 21:05	16.03	44.64	14.52	70.69	17.68	26.04	1	16.63	17.83	1	9.7	0	13.77	0		30.48	63.01	17.83	17.53	32.59	0		0
31/10/2017 09:00
31/10/2017 15:00	31/10/2017 15:06	15.12	43.59	12.71	74.16	35.75	32.29	0	12.11	19.34	1	9.7	0	10.9	0		12.11	58.49	12.71	26.27	24.76	0		0
31/10/2017 21:00
01/11/2017 09:00
01/11/2017 15:00
01/11/2017 21:00
02/11/2017 09:00	02/11/2017 09:13	13.31	42.23	13.62	69.94	22.65	35.6	1	12.11	17.38	1	8.49	0	87.41	1	57.89	6.99	49.16	2.77	5.93	45.09	0		0		Yesterday I had a medical procedure, now I feel fuzzy
02/11/2017 15:00
02/11/2017 21:00	02/11/2017 21:05	10.3	39.82	11.51	64.82	15.42	20.24	0	9.1	22.8	1	9.4	0	58.19	0		22.95	37.41	12.11	13.54	20.09	0		1	36.96	I have a lot of stomach ache because of the medical procedure
03/11/2017 09:00	03/11/2017 09:25	17.23	39.37	15.42	71.75	32.44	25.96	0	9.4	12.71	1	34.1	0	82.29	1	54.12	4.28	39.67	3.37	1.87	51.72	0		0
03/11/2017 15:00
03/11/2017 21:00
04/11/2017 09:00
04/11/2017 15:00
04/11/2017 21:00	04/11/2017 21:18	10.6	30.03	9.7	72.8	24.91	24.01	1	9.1	8.19	1	8.49	0	8.49	0		37.11	60	9.1	34.7	31.39	0		0		Still a sore stomach
05/11/2017 09:00
05/11/2017 15:00
05/11/2017 21:00	05/11/2017 21:18	25.96	24.16	37.71	79.58	35	25.66	1	19.64	15.42	1	9.47	0	5.78	0		69.94	56.09	9.4	25.36	43.13	1	49.91	0		Went to a wellnesscentre today
06/11/2017 09:00
06/11/2017 15:00
06/11/2017 21:00	06/11/2017 21:06	41.78	51.42	27.52	59.85	14.97	19.87	0	40.72	39.22	1	35.75	0	24.61	0		41.93	46.29	15.12	38.54	16.48	0		0
07/11/2017 10:00	07/11/2017 10:25	50.36	42.98	35.75	75.06	27.92	24.46	1	25.51	18.28	1	16.33	0	88.62	1	67.83	2.77	50.66	3.3	2.17	50.81	0		0
07/11/2017 16:00
07/11/2017 22:00
08/11/2017 10:00
08/11/2017 16:00
08/11/2017 22:00
09/11/2017 10:00
09/11/2017 16:00
09/11/2017 22:00
10/11/2017 10:00	10/11/2017 10:03	36.51	62.41	40.42	67.68	16.03	17.08	0	35.8	47.35	1	31.39	0	87.48	1	54.88	5.03	31.09	14.36	1.27	39.52	0		0
10/11/2017 16:00
10/11/2017 22:00	10/11/2017 22:15	42.23	57.89	49.46	75.36	9.55	11.81	0	46.9	38.92	1	16.93	0	46.75	0		29.28	31.84	26.87	31.77	25.51	0		0		I feel restless and very sad
11/11/2017 10:00
11/11/2017 16:00
11/11/2017 22:00
12/11/2017 10:00
12/11/2017 16:00	12/11/2017 16:16	39.82	44.94	36.96	62.71	13.31	8.72	0	38.92	57.44	1	18.74	0	33.65	0		21.59	28.67	18.74	27.77	21.75	0		0
12/11/2017 22:00	12/11/2017 22:15	57.44	58.95	58.8	60.6	4.88	7.89	0	57.89	81.39	1	63.92	1	52.92	0		21.75	29.73	26.27	16.63	10	0		0
13/11/2017 10:00
13/11/2017 16:00	13/11/2017 16:08	65.27	54.28	59.4	53.98	20.54	17.53	0	44.79	71.18	2	29.8	0	23.56	0		34.4	42.23	30.93	31.99	13.04	0		0		Had a talk with my psychologist/psychiatrist. We mad a plan
13/11/2017 22:00	13/11/2017 22:15	59.25	41.63	49.16	47.95	16.63	19.34	0	36.81	69.49	2	15.72	0	28.68	0		39.22	34.85	19.04	21.15	26.57	0		1	64.82	Very sad
14/11/2017 10:00	14/11/2017 10:29	62.26	66.63	41.93	59.4	11.81	10.9	0	61.51	73.71	1	54.88	0	92.83	1	45.54	4.88	28.98	33.95	2.17	17.53	0		0
14/11/2017 16:00
14/11/2017 22:00	14/11/2017 22:00	67.23	78.46	40.87	56.31	4.88	2.32	1	92.23	97.8	2	57.89	0	32.44	0		25.06	21.75	35.6	24.36	4.28	0		1	83.65	Today I had a talk with my psychologist, I feel very bad. Now I am at my parents place
15/11/2017 10:00
15/11/2017 16:00
15/11/2017 22:00	15/11/2017 22:08	63.63	69.07	63.92	62.56	13.62	10.3	1	79.58	88.46	4	57.29	0	36.51	1	38.62	16.4	54.28	25.97	9.55	8.8	0		1	81.24	Still at my parents place. I am afraid of the future.
16/11/2017 10:00	16/11/2017 10:15	69.64	64.52	67.53	64.22	8.8	10	1	66.63	63.62	4	64.22	0	21.9	0		7.44	27.78	10.9	24.76	8.95	0		1	83.95
16/11/2017 16:00
16/11/2017 22:00
17/11/2017 10:00
17/11/2017 16:00
17/11/2017 22:00
18/11/2017 10:00	18/11/2017 10:12	71.6	70.84	73.4	70.84	12.41	8.49	1	68.74	63.62	1	33.95	0	91.33	1	44.34	5.78	19.72	19.64	4.73	27.77	0		0
18/11/2017 16:00
18/11/2017 22:00
19/11/2017 10:00
19/11/2017 16:00	19/11/2017 16:24	41.78	74.46	56.99	60.3	10.91	8.38	1	81.69	73.86	2	31.84	0	9.1	0		24.16	31.39	31.39	41.63	14.07	0		0
19/11/2017 22:00	19/11/2017 22:13	72.65	74.76	65.72	53.98	13.46	13.24	1	72.35	72.05	3	12.11	0	26.87	0		26.42	29.58	16.93	34.1	11.51	0		1	70.84
20/11/2017 10:00
20/11/2017 16:00
20/11/2017 22:00
21/11/2017 10:00	21/11/2017 10:18	44.34	75.96	45.99	66.63	19.23	9.7	1	55.78	53.98	1	15.87	0	77.47	1	47.35	2.77	49.16	11.21	3.98	53.37	0		0		I am a few days away
21/11/2017 16:00
21/11/2017 22:00
22/11/2017 10:00
22/11/2017 16:00	22/11/2017 16:07	38.62	75.36	31.39	75.66	34.7	23.25	1	38.31	60.3	2	6.24	0	3.37	0		67.23	56.98	6.09	36.81	35.6	1	42.39	0
22/11/2017 22:00	22/11/2017 22:22	33.19	69.94	41.33	78.98	20.39	15.85	1	50.06	55.78	2	10.75	0	19.94	0		48.56	33.62	21.15	22.05	33.49	1	39.22	0
23/11/2017 10:00
23/11/2017 16:00
23/11/2017 22:00
24/11/2017 10:00	24/11/2017 10:20	44.34	72.2	40.27	77.77	47.05	12.11	1	63.31	37.56	1	26.87	0	80.78	1	59.73	4.28	44.94	18.13	9.7	29.88	0		0
24/11/2017 16:00	24/11/2017 16:20	77.02	77.47	53.68	76.57	15.27	9.4	1	81.99	44.94	1	50.51	1	11.36	0		87.41	35.6	15.95	16.93	28.07	0		0		Again back.
24/11/2017 22:00
25/11/2017 10:00	25/11/2017 10:21	66.48	81.01	54.27	78.98	13.62	6.99	0	66.03	42.68	1	56.54	1	83.49	1	63.31	2.32	22.05	12.56	5.18	45.54	0		0
25/11/2017 16:00
25/11/2017 22:00
26/11/2017 10:00
26/11/2017 16:00	26/11/2017 16:25	61.51	72.35	41.03	79.28	20.69	13.31	0	63.46	70.84	2	44.34	0	21.75	1	24.46	21.75	33.49	24.16	20.24	27.17	0		0
26/11/2017 22:00	26/11/2017 22:18	38.76	71.75	32.14	69.64	22.05	12.26	0	43.43	53.37	2	46.45	0	14.22	0		35.15	48.26	16.33	26.27	24.76	0		0
27/11/2017 10:00
27/11/2017 16:00	27/11/2017 16:19	55.18	69.94	42.23	63.46	16.33	13.01	0	59.1	71.15	2	18.13	0	26.72	0		21.03	47.65	22.65	11.36	16.93	0		0
27/11/2017 22:00	27/11/2017 22:06	38.92	75.36	38.16	54.73	18.13	12.41	1	51.87	60.31	2	30.48	0	30.93	0		39.82	39.97	23.25	30.19	21.15	0		0
28/11/2017 10:00
28/11/2017 16:00	28/11/2017 16:20	75.21	86.2	62.56	74.46	10.6	10.6	0	68.74	74.46	3	34.55	0	20.54	0		29.28	47.35	26.27	33.19	15.57	0		0
28/11/2017 22:00
29/11/2017 10:00
29/11/2017 16:00
29/11/2017 22:00	29/11/2017 22:20	63.92	74.16	39.52	53.43	11.36	9.4	0	43.43	57.89	2	20.99	0	22.95	0		60.9	53.98	12.87	32.89	39.33	1	25.66	0		Very restless and sad. Went for dinner.
30/11/2017 10:00
30/11/2017 16:00	30/11/2017 16:10	63.92	69.64	68.74	47.05	18.82	14.82	1	56.69	76.57	2	70.54	1	13.62	0		23.56	22.94	23.86	23.56	17.69	0		1	53.59
30/11/2017 22:00
01/12/2017 10:00	01/12/2017 10:23	64.67	77.47	53.37	63.31	23.86	12.94	1	58.8	62.71	1	50.96	0	76.27	1	42.38	10.53	23.86	17.68	7.29	30.33	0		0
01/12/2017 16:00
01/12/2017 22:00	01/12/2017 22:21	69.34	67.38	64.82	64.22	15.42	11.21	1	70.84	71.75	3	24.31	0	23.86	0		48.25	31.99	18.43	21.45	25.06	0		0		Traveled to another place by car.
02/12/2017 10:00
02/12/2017 16:00
02/12/2017 22:00	02/12/2017 22:04	43.06	81.99	39.67	73.25	10.9	7.74	1	69.03	68.89	2	20.54	0	17.68	0		23.25	48.55	24.67	25.06	31.87	0		0
03/12/2017 10:00
03/12/2017 16:00	03/12/2017 16:18	71.3	85.9	57.29	58.8	14.22	9.1	0	76.12	78.07	3	20.39	0	22.5	0		28.68	56.69	19.79	42.83	21.76	1	28.83	0		Set up christmas tree
03/12/2017 22:00	03/12/2017 22:15	79.13	78.68	57.89	60.9	10	6.09	1	77.47	59.85	2	21.75	0	21.75	0		36.81	53.38	15.57	22.65	24.01	0		0
04/12/2017 10:00
04/12/2017 16:00
04/12/2017 22:00
05/12/2017 10:00
05/12/2017 16:00
05/12/2017 22:00	05/12/2017 22:04	63.62	86.81	83.8	60.9	11.06	7.22	1	70.24	70.09	3	20.84	0	56.09	1	63.92	21.6	32.59	19.64	6.54	12.71	0		0
06/12/2017 10:00
06/12/2017 16:00
06/12/2017 22:00	06/12/2017 22:15	75.96	87.71	55.18	44.34	3.22	5.18	1	72.65	64.82	3	56.39	0	29.28	0		22.8	42.38	21.3	24.76	15.12	0		0		Feeling that thigs around me are not real
07/12/2017 10:00
07/12/2017 16:00
07/12/2017 22:00
08/12/2017 10:00	08/12/2017 10:20	62.41	60.9	60	17.83	28.22	15.57	0	55.48	43.74	1	29.88	0	77.17	1	42.83	6.39	37.86	7.29	4.58	23.65	0		0		Back home
08/12/2017 16:00
08/12/2017 22:00
09/12/2017 10:00	09/12/2017 10:15	51.87	81.69	50.06	59.4	26.87	18.89	0	35	56.09	1	14.82	0	72.65	1	57.59	9.1	30.48	11.81	7.89	49.16	0		0
09/12/2017 16:00
09/12/2017 22:00	09/12/2017 22:16	37.71	60	38.92	75.66	14.22	14.67	0	33.8	51.12	2	15.27	0	21.15	0		25.51	37.94	11.66	32.29	27.62	0		0
10/12/2017 10:00
10/12/2017 16:00	10/12/2017 16:15	74.46	74.76	60.75	77.77	18.43	13.31	0	60.3	73.56	2	41.48	0	9.4	0		49.76	34.85	16.63	22.95	29.28	0		0
10/12/2017 22:00
11/12/2017 10:00	11/12/2017 10:16	72.65	81.09	74.91	76.27	15.12	7.29	1	35.6	58.65	2	31.69	0	81.99	1	54.58	11.51	34.1	20.54	11.21	35.15	0		0
11/12/2017 16:00
11/12/2017 22:00
12/12/2017 10:00	12/12/2017 10:18	41.63	75.36	37.41	60.91	22.65	10.9	0	31.69	39.82	0	28.07	0	76.87	1	58.8	9.25	45.54	12.26	11.36	45.92	0		0
12/12/2017 16:00
12/12/2017 22:00	12/12/2017 22:11	30.48	73.4	30.03	75.36	45.84	21.3	1	22.35	40.57	2	12.86	0	8.19	0		53.68	53.67	8.19	29.88	21.45	0		0		Sleep at my parents house
13/12/2017 10:00
13/12/2017 16:00	13/12/2017 16:28	43.28	75.36	31.84	72.05	21.75	13.01	0	35.75	41.93	2	15.42	0	13.92	0		70.84	49.46	6.69	45.4	37.11	0		0
13/12/2017 22:00
14/12/2017 10:00
14/12/2017 16:00	14/12/2017 16:19	35.6	50.66	27.17	84.1	49.35	18.89	1	24.91	45.69	1	22.95	0	9.7	0		75.06	46.45	5.64	64.98	32.74	1	35.45	0		Back to work today
14/12/2017 22:00	14/12/2017 22:27	39.37	50.96	31.09	77.77	30.18	20.55	0	22.28	43.43	1	22.35	0	10	0		56.69	47.5	7.59	28.07	43.13	1	31.24	0
15/12/2017 10:00
15/12/2017 16:00
15/12/2017 22:00	15/12/2017 22:23	32.44	31.99	31.54	75.51	20.84	20.54	1	25.36	25.81	2	21.75	0	16.33	0		44.79	28.98	11.21	47.2	38.62	0		0
16/12/2017 10:00
16/12/2017 16:00
16/12/2017 22:00
17/12/2017 10:00
17/12/2017 16:00
17/12/2017 22:00
18/12/2017 10:00
18/12/2017 16:00
18/12/2017 22:00	18/12/2017 22:02	58.19	39.22	24.46	70.84	40.27	38.31	1	26.27	60.3	2	19.34	0	16.63	0		65.12	46.44	14.52	46.74	28.98	1	28.68	0		Had a converstation and went away with the car to stay with others.
19/12/2017 10:00
19/12/2017 16:00
19/12/2017 22:00	19/12/2017 22:15	28.98	68.74	25.21	75.06	13.92	16.18	1	27.77	25.96	2	9.09	0	30.48	0		37.41	40.35	17.53	24.91	40.72	0		0
20/12/2017 10:00	20/12/2017 10:07	42.68	67.23	35.75	73.25	22.05	24.76	0	20.54	28.98	1	16.63	0	72.35	1	35.9	6.39	38.99	9.17	7.04	44.04	0		0
20/12/2017 16:00	20/12/2017 16:22	25.96	70.24	31.09	60	19.94	19.64	0	38.01	26.57	1	19.34	0	48.56	1	47.35	17.83	41.18	10.75	29.13	31.39	0		0
20/12/2017 22:00
21/12/2017 10:00
21/12/2017 16:00
21/12/2017 22:00
22/12/2017 10:00
22/12/2017 16:00
22/12/2017 22:00
23/12/2017 10:00
23/12/2017 16:00
23/12/2017 22:00
24/12/2017 10:00
24/12/2017 16:00
24/12/2017 22:00
25/12/2017 10:00
25/12/2017 16:00	25/12/2017 16:13	19.64	49.46	15.72	74.76	26.79	26.57	1	19.64	53.68	2	21.75	0	10	0		42.53	49.16	18.28	42.23	29.43	0		0		Celebrating christmas with my family in law
25/12/2017 22:00
26/12/2017 10:00
26/12/2017 16:00
26/12/2017 22:00
27/12/2017 10:00
27/12/2017 16:00
27/12/2017 22:00	27/12/2017 22:15	15.72	44.04	15.87	79.28	38.31	25.51	0	16.33	44.04	1	13.61	0	9.1	0		60	43.58	13.62	51.57	39.82	0		0		Talked to psychologist/psychiatrist
28/12/2017 10:00
28/12/2017 16:00	28/12/2017 16:19	18.43	47.05	13.62	77.92	46.3	37.11	1	19.94	71.9	2	19.04	0	7.59	0		66.03	48.86	9.25	60.6	40.57	0		0
28/12/2017 22:00
29/12/2017 10:00
29/12/2017 16:00
29/12/2017 22:00
30/12/2017 10:00
30/12/2017 16:00
30/12/2017 22:00
31/12/2017 10:00
31/12/2017 16:00
31/12/2017 22:00
01/01/2018 10:00
01/01/2018 16:00	01/01/2018 16:19	17.68	51.45	13.01	80.18	20.84	17.53	1	16.03	44.49	1	12.41	0	9.7	0		72.35	37.41	8.49	66.33	41.78	1	52.92	0
01/01/2018 22:00	01/01/2018 22:00	79.28	77.47	74.46	57.29	9.7	9.4	1	71.75	53.68	1	31.69	0	32.14	0		36.81	40.72	13.01	14.52	12.56	0		0
02/01/2018 10:00
02/01/2018 16:00	02/01/2018 16:29	66.1	48.56	75.36	60	14.52	16.03	0	57.59	61.21	1	13.92	0	33.8	0		25.06	42.23	21.75	24.16	32.44	0		0
02/01/2018 22:00	02/01/2018 22:27	53.83	55.18	60.6	65.72	22.65	22.35	1	56.39	53.22	2	10.9	0	25.96	0		31.99	58.95	23.86	48.55	35.9	0		0
03/01/2018 10:00
03/01/2018 16:00
03/01/2018 22:00
04/01/2018 10:00
04/01/2018 16:00
04/01/2018 22:00
05/01/2018 10:00
05/01/2018 16:00	05/01/2018 16:00	25.66	60.6	25.96	64.52	51.72	39.82	0	15.72	28.37	0	16.03	0	14.82	0		33.95	44.94	13.62	58.04	39.07	0		0		With friends
05/01/2018 22:00	05/01/2018 22:11	15.72	28.68	17.68	76.57	43.43	23.86	1	71.6	31.99	1	13.31	0	6.09	0		69.34	51.87	8.34	48.25	24.46	0		0		With partner going home
06/01/2018 10:00
06/01/2018 16:00
06/01/2018 22:00	06/01/2018 22:02	16.48	37.71	12.71	82.74	40.87	38.77	1	10.3	16.03	1	15.72	0	14.37	0		43.43	52.47	10	42.23	65.12	1	55.03	0		At home
07/01/2018 10:00
07/01/2018 16:00	07/01/2018 16:15	48.86	28.83	49.76	65.12	19.04	18.74	0	46.15	49.46	1	39.22	0	10	0		46.6	49.01	10.6	42.68	36.21	0		0		Partner went away
07/01/2018 22:00	07/01/2018 22:13	51.57	33.8	59.7	77.47	23.4	19.94	0	49.76	44.94	1	10.6	0	17.23	0		52.02	51.87	11.51	34.54	63.77	0		0
08/01/2018 10:00
08/01/2018 16:00
08/01/2018 22:00	08/01/2018 22:14	26.27	30.18	27.92	72.67	33.65	35	0	23.71	40.12	1	11.66	0	28.37	1	51.12	50.36	45.85	13.92	44.04	43.59	0		0
09/01/2018 10:00	09/01/2018 10:02	32.89	33.8	18.43	76.72	27.02	22.65	0	14.22	14.07	0	11.06	0	74.46	1	66.33	8.49	46.29	9.25	6.09	77.47	0		0
09/01/2018 16:00	09/01/2018 16:00	63.62	28.07	29.58	69.64	46.75	35.3	0	31.77	49.46	2	28.68	0	9.7	0		38.92	50.36	10.45	56.39	31.09	0		0
09/01/2018 22:00
10/01/2018 10:00
10/01/2018 16:00	10/01/2018 16:27	23.71	23.86	27.92	81.69	32.89	28.37	0	17.23	35	1	11.21	0	4.88	0		74.16	53.88	9.4	65.39	43.28	0		0		Volunteers work
10/01/2018 22:00
11/01/2018 10:00
11/01/2018 16:00
11/01/2018 22:00	11/01/2018 22:24	18.13	29.58	17.53	78.22	18.43	37.71	0	13.62	37.71	1	8.65	0	15.12	0		74.31	48.71	11.21	59.1	60	1	59.4	0
12/01/2018 10:00
12/01/2018 16:00
12/01/2018 22:00
13/01/2018 10:00
13/01/2018 16:00
13/01/2018 22:00
14/01/2018 10:00
14/01/2018 16:00
14/01/2018 22:00
15/01/2018 10:00
15/01/2018 16:00	15/01/2018 16:17	22.35	50.36	28.68	77.92	42.23	24.31	0	19.64	67.23	1	12.71	0	16.18	0		42.98	43.13	11.51	69.19	45.69	0		0
15/01/2018 22:00	15/01/2018 22:16	43.43	44.64	47.8	82.29	57.89	23.86	0	41.03	53.98	1	41.93	0	18.43	0		57.29	43.89	22.05	36.81	35.3	0		0
16/01/2018 10:00	16/01/2018 10:12	17.38	27.77	21.15	71.75	54.58	25.66	1	16.93	36.21	1	14.82	0	81.39	1	74.46	13.31	41.48	4.13	14.52	67.98	0		0
16/01/2018 16:00	16/01/2018 16:28	15.78	69.49	18.74	72.05	25.81	20.84	0	12.11	22.35	1	11.21	0	6.09	0		65.57	54.73	8.8	58.2	34.1	1	46.15	0
16/01/2018 22:00
17/01/2018 10:00
17/01/2018 16:00
17/01/2018 22:00	17/01/2018 22:00	68.13	55.78	70.24	72.95	10.75	8.8	0	62.86	69.94	2	16.33	0	5.94	0		33.49	44.94	15.12	49.91	16.93	0		0		A lot of intrusions. I have the feeling I am going mad.
18/01/2018 10:00
18/01/2018 16:00	18/01/2018 16:00	51.87	39.82	49.9	82.74	25.96	12.86	0	45.99	48.61	2	27.47	0	5.48	0		71.45	51.42	19.64	69.25	13.01	0		0		First at work, now home again
18/01/2018 22:00
19/01/2018 10:00
19/01/2018 16:00
19/01/2018 22:00
20/01/2018 10:00
20/01/2018 16:00
20/01/2018 22:00
21/01/2018 10:00
21/01/2018 16:00	21/01/2018 16:23	35.3	45.54	33.19	64.06	47.35	13.31	1	22.95	42.08	1	32.44	0	9.1	0		73.25	61.66	13.01	40.42	27.62	0		0		Went for a walk
21/01/2018 22:00	21/01/2018 22:29	39.22	57.44	44.64	32.74	9.7	14.67	1	10.9	50.06	1	3.37	0	17.53	0		63.99	52.17	7.29	30.03	28.37	1	28.68	0
22/01/2018 10:00	22/01/2018 10:17	57.89	56.39	22.95	54.13	25.66	18.89	1	37.11	37.56	1	18.43	0	80.03	1	60.3	11.06	55.79	17.23	16.93	34.7	0		0
22/01/2018 16:00
22/01/2018 22:00	22/01/2018 22:12	47.35	47.65	32.59	77.47	20.88	19.64	0	25.96	24.01	2	18.13	0	8.89	0		43.74	50.36	10.3	31.09	36.51	0		0
23/01/2018 10:00
23/01/2018 16:00	23/01/2018 16:24	28.37	64.52	33.95	74.91	19.79	17.83	0	16.02	41.33	2	8.35	0	49.16	1	59.09	32.89	40.12	16.78	17.23	33.49	0		0
23/01/2018 22:00
24/01/2018 10:00
24/01/2018 16:00	24/01/2018 16:22	55.63	53.68	40.42	80.03	26.87	16.93	0	15.27	51.72	2	22.65	0	8.8	0		78.07	55.03	10.15	86.05	44.79	1	49.16	0		Work and talked with psychologist/psychiatrist
24/01/2018 22:00	24/01/2018 22:00	40.12	66.63	39.67	66.93	14.52	14.82	0	29.88	44.49	2	12.71	0	10.6	0		72.8	67.91	9.7	29.88	40.35	1	36.21	0		Went for dinner
25/01/2018 10:00
25/01/2018 16:00
25/01/2018 22:00
26/01/2018 10:00
26/01/2018 16:00
26/01/2018 22:00
27/01/2018 10:00
27/01/2018 16:00	27/01/2018 16:20	40.12	54.58	34.55	72.5	26.72	19.64	0	46.6	65.12	2	38.16	0	25.96	1	38.01	49.61	48.86	18.13	47.65	19.19	0		0
27/01/2018 22:00	27/01/2018 22:19	26.87	39.52	23.56	66.33	17.83	22.65	0	13.46	28.07	2	52.32	0	4.51	0		70.84	53.68	6.09	27.77	40.72	1	55.78	0		Did something fun, went well
28/01/2018 10:00
28/01/2018 16:00
28/01/2018 22:00
29/01/2018 10:00
29/01/2018 16:00
29/01/2018 22:00	29/01/2018 22:03	14.07	33.49	14.67	74.01	21.15	29.13	0	14.22	41.03	1	11.51	0	21.15	0		32.59	53.37	10.3	33.65	36.21	0		0
30/01/2018 10:00
30/01/2018 16:00
30/01/2018 22:00	30/01/2018 22:17	13.62	46.45	10.9	74.46	14.07	14.52	0	15.42	38.92	1	12.86	0	18.74	0		36.66	43.74	12.56	27.47	50.06	0		0
31/01/2018 10:00
31/01/2018 16:00
31/01/2018 22:00
01/02/2018 10:00
01/02/2018 16:00	01/02/2018 16:25	28.68	11.51	16.63	63.77	31.09	10.15	1	13.31	19.64	1	39.82	0	0	0		75.66	47.95	5.63	63.62	27.02	1	41.33	0		Had a free day
01/02/2018 22:00
02/02/2018 10:00
02/02/2018 16:00
02/02/2018 22:00
03/02/2018 10:00
03/02/2018 16:00	03/02/2018 16:13	17.08	36.96	19.94	78.07	27.77	24.76	0	11.96	23.86	1	25.06	0	35.3	0		2.77	43.28	16.33	33.19	40.42	0		0
03/02/2018 22:00
04/02/2018 10:00
04/02/2018 16:00
04/02/2018 22:00	04/02/2018 22:12	17.23	52.17	18.28	77.17	28.83	33.65	0	10.6	47.05	1	13.01	0	28.37	0		18.43	38.01	13.01	41.03	42.23	0		0
05/02/2018 10:00
05/02/2018 16:00	05/02/2018 16:22	19.64	30.78	15.57	69.49	21.15	25.96	1	17.53	23.56	1	27.77	0	7.89	0		70.09	56.09	14.22	53.22	41.03	0		0		Volunteers work today
05/02/2018 22:00
06/02/2018 10:00	06/02/2018 10:16	14.52	43.59	10.6	61.51	25.36	31.39	0	19.34	25.06	0	16.47	0	76.57	1	60	9.7	50.96	17.83	6.39	50.36	0		0
06/02/2018 16:00
06/02/2018 22:00
07/02/2018 10:00
07/02/2018 16:00
07/02/2018 22:00	07/02/2018 22:21	20.24	22.95	54.58	67.38	15.42	21.75	0	9.7	42.23	1	9.7	0	8.65	0		45.54	48.86	11.21	69.04	35	0		0		Had a talk with the psychiatrist. Cleaned the house
08/02/2018 10:00
08/02/2018 16:00
08/02/2018 22:00
09/02/2018 10:00	09/02/2018 10:25	54.28	23.4	63.92	67.38	10.75	12.56	1	72.05	65.12	1	53.07	0	78.68	1	59.1	20.99	48.56	14.67	19.64	17.83	0		0
09/02/2018 16:00
09/02/2018 22:00
10/02/2018 10:00	10/02/2018 10:12	16.63	15.57	51.72	80.78	41.03	26.57	1	15.72	13.92	0	10.3	0	81.09	1	66.78	3.83	43.89	11.06	9.1	53.83	0		0		Visiting people.
10/02/2018 16:00	10/02/2018 16:29	19.64	24.61	47.05	77.02	35.6	25.66	0	13.92	13.62	1	10.6	0	5.18	0		51.57	52.47	15.12	38.46	49.76	1	47.95	0		Did something fun
10/02/2018 22:00	10/02/2018 22:19	12.41	23.86	15.72	77.92	10.9	27.47	1	11.81	34.1	1	9.7	0	23.86	0		51.87	53.22	13.31	40.72	33.49	0		0
11/02/2018 10:00	11/02/2018 10:25	15.42	31.99	42.23	78.07	28.22	27.17	1	29.58	9.85	0	14.07	0	78.3	1	72.35	6.54	52.17	13.46	7.59	55.33	0		0
11/02/2018 16:00
11/02/2018 22:00
12/02/2018 10:00	12/02/2018 10:01	17.23	32.59	62.41	83.49	57.59	26.42	1	18.43	9.27	0	8.19	0	75.66	1	74.76	3.53	50.96	2.02	3.37	50.36	0		0
12/02/2018 16:00
12/02/2018 22:00
13/02/2018 10:00
13/02/2018 16:00
13/02/2018 22:00
14/02/2018 10:00	14/02/2018 10:28	16.47	34.4	44.04	78.83	48.1	28.07	0	12.11	10.6	0	12.26	0	84.4	1	73.86	5.03	59.1	5.18	6.39	75.96	0		0
14/02/2018 16:00
14/02/2018 22:00	14/02/2018 22:29	19.04	25.06	59.7	80.78	24.46	19.79	1	13.31	17.68	1	9.55	0	35.3	0		36.21	55.03	13.31	54.58	26.27	0		0
15/02/2018 10:00
15/02/2018 16:00
15/02/2018 22:00
16/02/2018 10:00
16/02/2018 16:00	16/02/2018 16:05	50.06	15.27	30.18	75.36	57.89	44.94	1	61.21	17.83	1	6.39	0	9.4	0		98.55	60.9	4.88	65.72	56.84	1	69.94	0		Flying went well. Now abroad
16/02/2018 22:00	16/02/2018 22:27	18.13	19.04	39.22	84.7	32.59	32.14	1	76.27	19.34	1	7.29	0	15.72	0		82.6	51.57	8.19	57.89	52.47	1	71.75	0		Al lot of fun abroad
17/02/2018 10:00
17/02/2018 16:00	17/02/2018 16:22	45.54	34.1	62.86	63.01	31.39	21.43	1	89.82	38.01	2	8.19	0	6.39	0		95.39	56.99	4.58	50.36	43.74	1	43.74	0
17/02/2018 22:00
18/02/2018 10:00
18/02/2018 16:00
18/02/2018 22:00
19/02/2018 10:00	19/02/2018 10:17	21.45	27.17	51.12	90.12	51.27	35.3	0	85.3	20.99	0	14.22	0	79.88	1	64.97	3.07	51.57	2.47	7.29	68.74	0		0		Last day of the holiday
19/02/2018 16:00	19/02/2018 16:16	35	20.09	30.48	83.95	44.94	28.83	1	81.39	29.88	1	7.59	1	4.58	0		92.23	53.53	7.29	75.36	57.44	1	63.92	0		Flying back home
19/02/2018 22:00	19/02/2018 22:22	13.31	31.84	45.09	79.58	18.13	41.86	1	22.05	13.01	1	9.25	0	6.39	0		100	62.41	4.28	71.75	59.62	1	60.53	0		Flying went well
20/02/2018 10:00
20/02/2018 16:00
20/02/2018 22:00
21/02/2018 10:00
21/02/2018 16:00
21/02/2018 22:00
22/02/2018 10:00
22/02/2018 16:00
22/02/2018 22:00	22/02/2018 22:19	48.25	27.17	46.3	75.81	21.75	24.76	0	28.83	53.22	1	20.54	0	10.15	0		57.89	53.37	25.36	44.34	31.24	0		0
23/02/2018 10:00
23/02/2018 16:00
23/02/2018 22:00
24/02/2018 10:00
24/02/2018 16:00	24/02/2018 16:13	20.84	24.76	48.86	86.81	30.78	32.59	0	16.03	19.94	1	57.29	0	2.32	0		82.14	51.87	14.22	44.04	41.33	1	35.45	0
24/02/2018 22:00
25/02/2018 10:00
25/02/2018 16:00	25/02/2018 16:20	16.93	25.06	42.83	84.1	35.9	27.92	0	11.81	28.83	1	24.46	0	3.07	0		65.72	54.43	13.01	66.03	38.61	1	38.01	0		Did shopping with my mom
25/02/2018 22:00
26/02/2018 10:00
26/02/2018 16:00	26/02/2018 16:22	41.78	34.7	30.1	86.66	20.84	26.87	0	19.64	37.11	1	13.31	0	2.77	0		57.44	48.25	10	43.28	30.18	0		0		Partner is ill. Afraid to become ill as well
26/02/2018 22:00
27/02/2018 10:00
27/02/2018 16:00
27/02/2018 22:00
28/02/2018 10:00
28/02/2018 16:00	28/02/2018 16:23	48.25	33.19	52.47	51.27	22.65	20.84	0	35.6	34.7	0	15.72	0	34.55	0		19.94	40.72	39.82	46.15	29.28	0		0
28/02/2018 22:00	28/02/2018 22:27	52.77	32.44	56.84	85	10.9	25.96	0	41.48	37.11	1	13.62	0	21.75	0		50.96	45.24	17.23	22.35	40.72	0		0
01/03/2018 10:00
01/03/2018 16:00
01/03/2018 22:00
02/03/2018 10:00
02/03/2018 16:00
02/03/2018 22:00	02/03/2018 22:11	39.67	35.45	49.91	76.57	21.75	19.34	0	22.2	27.02	1	8.95	0	7.59	0		59.1	60.16	8.95	45.55	28.83	1	35.4	0		Went skating
03/03/2018 10:00
03/03/2018 16:00	03/03/2018 16:15	19.94	29.28	44.04	87.46	39.22	30.63	0	14.97	14.22	1	12.11	0	5.48	0		75.51	56.84	8.65	46.15	61.65	1	63.62	0		Again shortly went skating
03/03/2018 22:00
04/03/2018 10:00
04/03/2018 16:00
04/03/2018 22:00
05/03/2018 10:00
05/03/2018 16:00
05/03/2018 22:00	05/03/2018 22:00	19.64	26.27	15.12	81.09	14.52	41.33	0	10	17.23	1	13.31	0	11.21	0		31.09	57.59	16.63	54.58	45.84	0		0
06/03/2018 10:00
06/03/2018 16:00	06/03/2018 16:00	15.57	26.27	32.89	85.9	51.87	35.05	0	14.97	16.33	1	12.71	0	3.07	0		64.82	56.54	11.51	51.12	45.17	1	49.16	0
06/03/2018 22:00
07/03/2018 10:00
07/03/2018 16:00
07/03/2018 22:00	07/03/2018 22:00	19.64	19.19	36.81	77.17	41.63	40.12	0	17.53	30.18	0	11.21	0	7.59	0		48.25	47.95	10.75	56.84	42.53	0		0
08/03/2018 10:00
08/03/2018 16:00	08/03/2018 16:00	18.43	22.65	37.26	87.11	54.58	28.53	0	11.21	23.25	1	26.27	0	5.48	0		77.47	52.17	10	66.93	41.93	1	47.5	0		Did volunteers work
08/03/2018 22:00
09/03/2018 10:00
09/03/2018 16:00
09/03/2018 22:00	09/03/2018 22:15	17.08	15.42	24.91	84.4	30.33	34.7	1	16.03	28.68	1	29.58	0	7.59	0		87.71	51.66	7.59	69.64	56.69	1	68.28	0		Travelled by train. Went way better than expected. Went for dinner.
10/03/2018 10:00
10/03/2018 16:00
10/03/2018 22:00	10/03/2018 22:25	16.63	22.2	23.93	78.07	26.87	34.4	1	13.01	16.63	0	8.8	0	24.91	0		64.82	52.51	9.7	48.56	57.59	1	52.48	0
11/03/2018 10:00
11/03/2018 16:00
11/03/2018 22:00	11/03/2018 22:29	14.97	23.1	31.84	80.63	34.7	36.21	1	17.08	12.11	0	8.8	0	24.46	0		70.84	47.35	10.3	41.18	44.64	1	60.9	0		Went for a drink
12/03/2018 10:00
12/03/2018 16:00
12/03/2018 22:00
13/03/2018 10:00	13/03/2018 10:28	60	30.48	60.9	80.78	13.62	15.12	0	81.39	51.87	1	46.15	0	75.36	1	75.96	18.13	49.16	10.75	23.25	30.63	0		0		In the train going home
13/03/2018 16:00
13/03/2018 22:00
14/03/2018 10:00
14/03/2018 16:00
14/03/2018 22:00	14/03/2018 22:12	12.41	31.39	21.45	54.73	31.09	34.25	0	16.18	18.43	1	38.31	0	12.71	0		44.04	53.07	13.62	47.35	45.84	1	46.6	0
15/03/2018 10:00
15/03/2018 16:00
15/03/2018 22:00	15/03/2018 22:29	20.09	43.58	38.92	59.1	38.31	29.58	0	11.21	18.74	1	33.49	0	10	0		75.36	50.36	10.9	45.09	37.26	1	50.96	0		Went to visit a friend
16/03/2018 10:00	16/03/2018 10:00	14.22	40.87	23.49	72.65	23.86	25.36	0	12.18	9.4	0	13.46	0	76.87	1	63.01	10.38	44.94	16.18	9.55	67.53	0		0
16/03/2018 16:00
16/03/2018 22:00
17/03/2018 10:00
17/03/2018 16:00	17/03/2018 16:24	23.25	24.46	17.23	82.59	50.06	48.56	1	11.81	11.51	0	7.74	0	5.78	0		75.06	51.72	9.4	47.05	54.88	1	52.77	0
17/03/2018 22:00	17/03/2018 22:07	15.12	28.37	17.83	77.47	49.76	41.78	1	15.12	17.23	1	12.11	0	21.75	0		69.19	58.19	12.56	60.3	57.89	1	62.41	0		Partner is with me
18/03/2018 10:00
18/03/2018 16:00
18/03/2018 22:00
19/03/2018 10:00	19/03/2018 10:04	14.82	31.39	26.12	78.98	39.53	34.7	0	14.82	15.12	1	13.01	0	78.98	1	69.04	16.93	55.63	3.79	31.99	60.9	0		0
19/03/2018 16:00
19/03/2018 22:00
20/03/2018 10:00
20/03/2018 16:00
20/03/2018 22:00	20/03/2018 22:29	14.67	39.22	24.01	83.04	16.48	28.98	0	16.33	18.43	1	13.31	0	14.22	0		57.59	28.68	12.86	35.3	35	0		0
21/03/2018 10:00
21/03/2018 16:00
21/03/2018 22:00	21/03/2018 22:28	15.12	26.27	14.07	68.74	19.94	35.3	0	11.51	14.97	0	11.51	0	7.89	0		52.47	50.81	12.41	36.66	37.11	0		0		Had a good conversation with Date and Laura
22/03/2018 10:00	22/03/2018 10:04	15.27	24.46	17.23	73.25	49.91	37.41	1	13.62	10.3	0	16.63	0	74.16	1	81.84	20.62	48.86	13.62	18.89	56.69	0		0		Working
22/03/2018 16:00
22/03/2018 22:00	22/03/2018 22:01	33.95	41.33	41.93	70.09	28.37	25.36	1	37.26	58.65	0	61.36	0	12.41	0		52.37	57.89	10.9	36.21	33.49	1	32.29	0		Went to the pub
23/03/2018 10:00
23/03/2018 16:00	23/03/2018 16:00	36.81	35.6	35.9	80.63	39.82	27.17	0	25.81	33.65	1	41.48	0	8.8	0		70.09	59.4	11.36	47.95	37.11	1	33.49	0		Went to the doctor. I feel restless as my parents are going abroad for 4 weeks
23/03/2018 22:00	23/03/2018 22:16	13.31	36.81	35.9	69.94	32.89	23.86	0	14.37	26.57	0	41.33	1	14.52	0		31.99	53.22	15.72	39.67	39.82	0		0
24/03/2018 10:00
24/03/2018 16:00
24/03/2018 22:00	24/03/2018 22:25	43.74	29.43	43.43	68.74	17.38	18.13	0	36.96	28.37	1	15.87	0	5.18	0		54.58	47.35	15.72	44.34	40.42	1	26.62	0		Had a party at my neighbors place, tomorrow my parents are leaving
25/03/2018 10:00
25/03/2018 16:00
25/03/2018 22:00	25/03/2018 22:00	19.64	35	32.89	73.1	51.42	24	1	16.03	32.29	1	16.63	0	11.81	0		77.17	49.01	8.49	34.1	44.64	1	46.6	0		Went to friends
26/03/2018 10:00
26/03/2018 16:00	26/03/2018 16:23	15.12	14.52	14.52	74.16	71.45	33.8	1	9.7	10.3	0	9.85	0	4.28	0		89.82	59.25	12.11	38.92	73.86	1	72.81	0		Went to an amusement park
26/03/2018 22:00
27/03/2018 10:00
27/03/2018 16:00
27/03/2018 22:00	27/03/2018 22:12	14.22	20.84	63.16	66.33	17.23	29.28	1	11.66	22.05	1	13.62	0	25.06	0		44.34	55.63	14.9	43.28	39.22	0		0		With friends
28/03/2018 10:00	28/03/2018 10:29	15.65	23.56	28.98	77.17	23.86	23.86	0	17.53	12.86	0	14.07	0	96.29	1	65.42	6.99	38.62	6.84	6.99	64.82	0		0
28/03/2018 16:00	28/03/2018 16:23	14.52	18.43	14.52	78.98	43.13	29.88	0	12.86	13.62	0	14.37	0	15.72	0		43.75	47.95	10.45	54.12	43.44	0		0		Still away, partner is still working
28/03/2018 22:00	28/03/2018 22:17	13.62	34.1	27.17	74.16	13.77	28.07	1	12.63	19.64	1	13.92	0	25.36	0		22.95	53.3	13.77	61.81	45.69	0		0
29/03/2018 10:00
29/03/2018 16:00
29/03/2018 22:00	29/03/2018 22:27	15.42	42.61	15.42	72.05	19.64	27.17	1	15.57	14.97	1	12.11	0	32.29	0		34.62	59.25	10.9	48.56	35.6	0		0		Still away from home, I feel useless
30/03/2018 10:00
30/03/2018 16:00	30/03/2018 16:23	33.8	37.41	47.35	87.71	23.56	16.48	0	13.31	33.19	1	28.98	0	34.1	0		28.53	58.49	19.79	32.29	25.66	0		0
30/03/2018 22:00
31/03/2018 10:00
31/03/2018 16:00	31/03/2018 16:04	36.21	35.3	41.93	62.49	20.84	17.83	1	39.01	39.22	0	36.81	0	5.63	0		67.54	46.82	16.92	36.81	13.31	0		0		Back home
31/03/2018 22:00
01/04/2018 10:00
01/04/2018 16:00
01/04/2018 22:00	01/04/2018 22:23	20.84	19.64	44.04	82.59	26.8	32.89	1	13.62	13.62	0	20.54	0	9.7	0		77.62	76.12	9.1	56.69	48.71	1	50.66	0		Celebrated Easter with my parents
02/04/2018 10:00
02/04/2018 16:00	02/04/2018 16:24	25.06	24.76	25.06	71.09	28.37	24.76	0	14.52	20.54	1	11.51	0	23.25	0		44.19	51.57	21.75	23.56	31.09	0		0
02/04/2018 22:00	02/04/2018 22:27	16.93	24.01	27.47	83.19	27.17	31.54	1	8.49	17.53	1	12.11	0	14.82	0		42.98	43.59	14.37	30.78	45.84	0		0		Had a calm day
03/04/2018 10:00
03/04/2018 16:00
03/04/2018 22:00	03/04/2018 22:14	31.09	35.3	51.57	73.48	14.22	11.51	0	35.91	31.39	1	15.27	0	8.49	0		49.16	53.83	14.52	40.42	29.88	1	23.86	0		Worked today, I was alone, partner worked in another city
04/04/2018 10:00
04/04/2018 16:00
04/04/2018 22:00
05/04/2018 10:00	05/04/2018 10:23	17.98	31.99	29.88	74.16	19.79	21.75	1	17.53	12.71	0	49.46	0	69.64	1	62.11	26.57	46.83	16.63	16.33	48.85	0		0		I feel like I have the flue
05/04/2018 16:00
05/04/2018 22:00
06/04/2018 10:00
06/04/2018 16:00	06/04/2018 16:05	12.11	34.7	16.33	75.51	31.09	27.47	0	19.34	20.84	0	21.37	0	48.4	1	35	27.17	41.33	24.16	24.91	22.05	0		0		Not entirely fit
06/04/2018 22:00
07/04/2018 10:00
07/04/2018 16:00
07/04/2018 22:00
08/04/2018 10:00
08/04/2018 16:00	08/04/2018 16:15	58.49	45.24	60.6	65.72	9.85	15.12	0	52.02	23.56	1	63.92	1	36.21	0		14.52	43.74	19.94	28.37	19.94	0		0		Since yesterday a lot fear, I find it difficult to calm myself down. I think the cause is being alone
08/04/2018 22:00	08/04/2018 22:00	27.92	31.69	50.96	73.86	10.6	10.45	0	39.07	54.58	1	22.35	0	30.78	0		33.49	35.6	26.42	23.25	22.8	0		0
09/04/2018 10:00
09/04/2018 16:00
09/04/2018 22:00
10/04/2018 10:00
10/04/2018 16:00
10/04/2018 22:00	10/04/2018 22:28	64.52	41.93	32.89	75.06	9.7	11.36	0	44.94	53.07	1	18.74	0	11.51	0		43.43	41.93	19.94	25.21	12.41	0		0		Talked with psychiatrist/psychologists. Was OK. I feel restless
11/04/2018 10:00
11/04/2018 16:00
11/04/2018 22:00	11/04/2018 22:05	51.57	45.39	52.47	63.61	8.8	10.6	1	58.49	60	1	50.63	0	6.09	0		24.46	35.6	13.16	26.42	19.04	0		0
12/04/2018 10:00	12/04/2018 10:02	66.33	47.5	64.45	61.96	11.36	9.85	0	68.13	78.68	0	71.75	0	59.85	1	53.37	13.77	46.75	26.72	22.05	2.32	0		0		I am still afraid I will lose my sense of reality. And wonder with normal things if they are real. It is really tiring
12/04/2018 16:00	12/04/2018 16:13	33.19	32.74	54.05	82.89	28.68	23.71	1	45.54	72.35	1	47.05	0	11.21	0		80.78	50.96	15.12	45.32	37.61	1	33.49	0		I have been out with a family member, now I am at a meeting of this research group.
12/04/2018 22:00
13/04/2018 10:00
13/04/2018 16:00	13/04/2018 16:04	68.43	48.86	54.28	73.25	14.37	9.1	0	64.22	72.05	1	47.65	0	3.98	0		71.15	44.34	16.03	52.02	19.04	0		0		Went to volunteers work
13/04/2018 22:00
14/04/2018 10:00
14/04/2018 16:00
14/04/2018 22:00
15/04/2018 10:00	15/04/2018 10:01	55.78	30.33	58.49	77.47	28.53	14.82	0	51.12	52.47	1	52.47	0	65.27	1	62.41	35.6	40.42	12.86	48.25	20.69	0		0		Going to my boyfriend
15/04/2018 16:00	15/04/2018 16:12	60.9	35.6	56.69	79.58	20.84	21.11	1	79.88	68.43	1	57.21	0	14.97	0		83.34	48.4	4.88	68.73	27.47	0		0		Going on holiday, I feel afraid
15/04/2018 22:00	15/04/2018 22:13	71.15	22.2	64.82	73.25	13.62	20.24	1	88.62	63.77	1	48.56	0	8.04	0		59.55	37.11	10.3	14.22	25.51	1	25.66	0		landed safely
16/04/2018 10:00
16/04/2018 16:00
16/04/2018 22:00
17/04/2018 10:00
17/04/2018 16:00
17/04/2018 22:00	17/04/2018 22:22	55.18	37.11	57.59	73.86	16.48	20.69	1	89.52	56.99	1	28.98	0	7.59	0		94.1	52.78	6.4	21.15	32.29	1	32.71	0		Abroad, had a lot of fears. A fear of losing control
18/04/2018 10:00
18/04/2018 16:00
18/04/2018 22:00	18/04/2018 22:18	42.38	28.53	54.58	76.27	44.94	18.74	1	94.94	47.95	1	10.45	0	8.19	0		95.54	56.09	7.89	49.46	47.05	1	60.15	0		Today I could enjoy things a bit more, fear of losing control is still there
19/04/2018 10:00
19/04/2018 16:00
19/04/2018 22:00
20/04/2018 10:00
20/04/2018 16:00	20/04/2018 16:08	43.43	33.49	41.03	85	31.24	31.39	1	87.41	40.42	1	10.3	0	4.13	0		88.31	47.95	6.99	48.25	44.94	1	66.63	0		Flying back home
20/04/2018 22:00
21/04/2018 10:00
21/04/2018 16:00	21/04/2018 16:11	39.22	34.1	39.67	73.25	46.45	19.64	1	47.5	42.53	1	11.21	0	7.59	0		51.27	49.46	13.77	22.95	49.15	1	62.41	0		Back home. Too bad I could not enjoy myself that much, because of intrusions. Now I feel a bit better
21/04/2018 22:00
22/04/2018 10:00
22/04/2018 16:00
22/04/2018 22:00
23/04/2018 10:00
23/04/2018 16:00
23/04/2018 22:00
24/04/2018 10:00
24/04/2018 16:00
24/04/2018 22:00
25/04/2018 10:00
25/04/2018 16:00
25/04/2018 22:00	25/04/2018 22:21	20.84	43.43	18.59	70.54	21	8.34	0	20.24	13.92	1	40.27	0	4.73	0		59.4	47.05	12.11	34.1	27.17	1	24.16	0		Had a talk with psychologist/psychiatrist. Talked about the bad vacation experience
26/04/2018 10:00
26/04/2018 16:00
26/04/2018 22:00
27/04/2018 10:00
27/04/2018 16:00	27/04/2018 16:25	27.17	45.24	25.66	78.22	33.49	32.89	0	20.69	33.95	1	18.43	0	9.4	0		75.36	57.59	4.22	31.39	49.16	1	50.66	0		Been to the street market
27/04/2018 22:00
28/04/2018 10:00
28/04/2018 16:00
28/04/2018 22:00
29/04/2018 10:00
29/04/2018 16:00
29/04/2018 22:00
30/04/2018 10:00
30/04/2018 16:00
30/04/2018 22:00
